# Supplementary material for: Lactonase-mediated inhibition of quorum sensing largely alters phenotypes, proteome, and antimicrobial activities in Burkholderia thailandensis E264
Source: Front Cell Infect Microbiol. 2023 Jun 2;13:1190859. doi: 10.3389/fcimb.2023.1190859 (PMC10272358; doi:10.3389/fcimb.2023.1190859)
Supplement: Supplementary file 1 [file Table_1.xlsx]

## Sheet: Feuil1
List of proteins significantly impacted by SsoPox V82I in B. thailandensis E264
*Proteins previously reported to be under QS regulation (Majerczyk et al., 2014; Le Guillouzer et al., 2020)
Protein accession	Locus tag	Functional description	SsoPox V82I vs Untreated		QS regulation*	Classification
			Fold change	Log2(Fold Change)
WP_009893971.1	BTH_II2039	aldo/keto reductase	5.25	2.39232		Regulation
WP_009890843.1	BTH_I2244	ATP phosphoribosyltransferase regulatory subunit	1.95918	0.970253	QS	Regulation
WP_009892864.1		DeoR/GlpR family DNA-binding transcription regulator	3.28571	1.71621		Regulation
WP_009891404.1	BTH_I2515	FCD domain-containing protein	5.5	2.45943	QS	Regulation
WP_009892940.1	BTH_I0558	FmdB family transcriptional regulator	2	1	QS	Regulation
WP_009895816.1		GntR family transcriptional regulator	6.5	2.70044		Regulation
WP_009892624.1	BTH_I0754	GntR family transcriptional regulator	2.7	1.43296		Regulation
WP_009890502.1	BTH_I2064	GntR family transcriptional regulator	2.5	1.32193		Regulation
WP_009895231.1	BTH_II0376	heavy metal response regulator transcription factor	7.5	2.90689		Regulation
WP_009889864.1	BTH_I1648	histone deacetylase family protein	3.875	1.9542		Regulation
WP_009893175.1	BTH_I0412	HPr family phosphocarrier protein	3.5	1.80735	QS	Regulation
WP_009892059.1		IclR family transcriptional regulator	4.25	2.08746		Regulation
WP_009894102.1		IclR family transcriptional regulator	2.66667	1.41504		Regulation
WP_009890159.1	BTH_I1869	IclR family transcriptional regulator	1.84848	0.886343		Regulation
WP_009892701.1	BTH_I0712	Lrp/AsnC family transcriptional regulator	2.28571	1.19265		Regulation
WP_009894310.1		Lrp/AsnC family transcriptional regulator	2.25	1.16993		Regulation
WP_009893955.1	BTH_II2027	LysR family transcriptional regulator	5.33333	2.41504		Regulation
WP_009894323.1		LysR family transcriptional regulator	3.5	1.80735		Regulation
WP_009891629.1	BTH_I2624	LysR family transcriptional regulator	3.16667	1.66297		Regulation
WP_009895470.1	BTH_II0486	LysR family transcriptional regulator	2.75	1.45943		Regulation
WP_009894571.1	BTH_II0034	LysR family transcriptional regulator ArgP	2.25	1.16993		Regulation
WP_009891556.1	BTH_I2588	MerR family transcriptional regulator	1.9	0.925999		Regulation
WP_009895255.1	BTH_II0391	metal/formaldehyde-sensitive transcriptional repressor	4	2		Regulation
WP_009892050.1		MULTISPECIES: Lrp/AsnC family transcriptional regulator	4	2		Regulation
WP_004193987.1	BTH_I0883	MULTISPECIES: P-II family nitrogen regulator	2.08108	1.05733		Regulation
WP_009888231.1	BTH_I3103	MULTISPECIES: TetR family transcriptional regulator	4.5	2.16993		Regulation
WP_004189774.1	BTH_I0563	MULTISPECIES: TetR/AcrR family transcriptional regulator	2.6	1.37851		Regulation
WP_009889671.1		MULTISPECIES: transcriptional regulator	2.42857	1.28011		Regulation
WP_004199523.1	BTH_I2094	MULTISPECIES: two-component system response regulator OmpR	2.05882	1.04182		Regulation
WP_009895136.1		response regulator	2.75	1.45943		Regulation
WP_009897875.1		response regulator	2.75	1.45943		Regulation
WP_009892436.1		response regulator	2.56667	1.3599		Regulation
WP_009892813.1	BTH_I0635	response regulator	2.33333	1.22239		Regulation
WP_009892844.1	BTH_I0615	response regulator	3	1.58496	QS	Regulation
WP_025369554.1		response regulator transcription factor	2.4	1.26303		Regulation
WP_009896250.1	BTH_II0903	response regulator transcription factor	3.5	1.80735		Regulation
WP_009894771.1	BTH_II0142	response regulator transcription factor	2.75	1.45943	QS	Regulation
WP_009890765.1		Rrf2 family transcriptional regulator	2.09524	1.06711		Regulation
WP_009893353.1		SAM-dependent methyltransferase	1.82353	0.866733		Regulation
WP_009891442.1		sigma-54 dependent transcriptional regulator	2	1		Regulation
WP_009893189.1	BTH_I0401	sigma-54 dependent transcriptional regulator	1.82353	0.866733		Regulation
WP_009891248.1	BTH_I2446	TetR family transcriptional regulator	3	1.58496		Regulation
WP_009896229.1		TetR family transcriptional regulator	1.88889	0.917538		Regulation
WP_009888634.1	BTH_I2940	TetR/AcrR family transcriptional regulator	2.28571	1.19265		Regulation
WP_009891323.1	BTH_I2481	transcriptional repressor LexA	3	1.58496		Regulation
WP_009891430.1	BTH_I2528	TetR family transcriptional regulator	2.5	1.32193	QS	Regulation
WP_009890164.1	BTH_I1874	Fe-S cluster assembly transcriptional regulator IscR	1.8	0.847997		Regulation
WP_011401039.1	BTH_II0819	transcriptional regulator	1.8	0.847997		Regulation
WP_009897108.1	BTH_II1376	heavy metal response regulator transcription factor IrlR	1.78571	0.836501		Regulation
WP_009890603.1		MarR family transcriptional regulator	1.77778	0.830075		Regulation
WP_009892942.1	BTH_I0556	ubiquinone biosynthesis regulatory protein kinase UbiB	1.77143	0.824913		Regulation
WP_009890819.1	BTH_I2233	helix-turn-helix domain-containing protein	1.7619	0.817136	QS	Regulation
WP_004198020.1	BTH_I0407	MULTISPECIES: P-II family nitrogen regulator	1.75	0.807355		Regulation
WP_009893632.1	BTH_I0135	response regulator transcription factor EsaR	1.73333	0.793549		Regulation
WP_009893648.1	BTH_I0124	LysR family transcriptional regulator	1.72727	0.788496		Regulation
WP_025370205.1		TetR/AcrR family transcriptional regulator	1.66667	0.736966		Regulation
WP_009891653.1	BTH_I2637	FecR domain-containing protein	1.66102	0.732067		Regulation
WP_009895684.1	BTH_II0590	TOBE domain-containing protein	1.64706	0.719892		Regulation
WP_009892530.1	BTH_I0813	CysB family HTH-type transcriptional regulator	1.58824	0.667425		Regulation
WP_004193573.1		MULTISPECIES: response regulator transcription factor	1.56604	0.647119		Regulation
WP_009890865.1		polyhydroxyalkanoate synthesis repressor PhaR	1.56863	0.649503		Regulation
WP_009893048.1		RNA polymerase factor sigma-54	1.56522	0.646363		Regulation
WP_009892278.1	BTH_I1015	YebC/PmpR family DNA-binding transcriptional regulator	1.51515	0.599462		Regulation
WP_009889575.1	BTH_I1464	bifunctional pyr operon transcriptional regulator/uracil phosphoribosyltransferase PyrR	1.5	0.584963		Regulation
WP_009892804.1	BTH_I0641	sensor histidine kinase	1.5	0.584963		Regulation
WP_009892882.1	BTH_I0594	XRE family transcriptional regulator	-1.7	-0.765535		Regulation
WP_009888293.1	BTH_I3075	DNA-directed RNA polymerase subunit beta'	-1.75618	-0.812439		Regulation
WP_011400916.1	BTH_II0460	helix-turn-helix domain-containing protein	-2.125	-1.08746		Regulation
WP_011401173.1		LysR family transcriptional regulator	-2.5	-1.32193		Regulation
WP_009895512.1	BTH_II0505	hybrid sensor histidine kinase/response regulator	-2.5	-1.32193		Regulation
WP_009896076.1	BTH_II0805	N-acyl-homoserine lactone dependent regulator BpsR3	-2.52632	-1.33703	QS	Regulation
WP_009892096.1		sensor histidine kinase	-3.25	-1.70044		Regulation
WP_009891998.1		GGDEF domain-containing protein	-4.375	-2.12928		Regulation
WP_009892254.1	BTH_I1024	sensor histidine kinase KdpD	-6.30769	-2.65711		Regulation
WP_009894793.1	BTH_II0151	flagellin	17.3333	4.11548		Motility
WP_009891453.1	BTH_I2541	fimbrial protein	9.75	3.2854		Motility
WP_009896023.1	BTH_II0770	type 4b pilus protein PilO2	1.8	0.847997	QS	Motility
WP_009894851.1		flagellar basal body P-ring formation chaperone FlgA	1.77778	0.830075		Motility
WP_009894750.1		fimbrial protein	1.57143	0.652077		Motility
WP_009894721.1		fimbrial biogenesis outer membrane usher protein	-2.25	-1.16993		Motility
WP_009896195.1	BTH_II0868	Hcp family type VI secretion system effector	37.25	5.21917		Secretion
WP_009896118.1	BTH_II0831	type III secretion system protein BsaR	11.25	3.49185	QS	Secretion
WP_025404166.1	BTH_II0844	type III secretion system needle tip protein SctA	11	3.45943	QS	Secretion
WP_009891450.1	BTH_I2540	CpaF family protein	9.5	3.24793		Secretion
WP_009896161.1	BTH_II0848	type III secretion system effector BopE	8.72727	3.12553	QS	Secretion
WP_009896111.1		PrgH/EprH family type III secretion apparatus protein	6.5	2.70044		Secretion
WP_190275338.1		T3SS3/T6SS1 transcriptional regulator BsaN	5	2.32193		Secretion
WP_009896202.1	BTH_II0873	type VI secretion system protein TssA	3.25	1.70044		Secretion
WP_009896106.1	BTH_II0823	type III secretion inner membrane ring lipoprotein SctJ	3	1.58496	QS	Secretion
WP_009894751.1	BTH_II0134	type VI secretion system ImpA family N-terminal domain-containing protein	2.66667	1.41504	QS	Secretion
WP_011401042.1	BTH_II0828	SctC family type III secretion system outer membrane ring subunit BsaO	2.6	1.37851	QS	Secretion
WP_011402489.1	BTH_I2787	transglycosylase SLT domain-containing protein	2.15789	1.10962		Secretion
WP_009894732.1		type VI secretion system baseplate subunit TssK	1.625	0.70044		Secretion
WP_009894730.1	BTH_II0123	type VI secretion system tube protein Hcp	1.57576	0.656046		Secretion
WP_009891794.1		type VI secretion system baseplate subunit TssF	-1.75	-0.807355		Secretion
WP_009894729.1	BTH_II0122	type VI secretion system contractile sheath large subunit	-1.84848	-0.886343	QS	Secretion
WP_009895032.1	BTH_II0264	type VI secretion system ATPase TssH	-1.875	-0.906891		Secretion
WP_009907099.1		type VI secretion system ATPase TssH	-1.89583	-0.922832		Secretion
WP_009888599.1	BTH_I2960	type VI secretion system baseplate subunit TssF	-2.55556	-1.35364		Secretion
WP_009893768.1	BTH_II1893	type VI secretion system tip protein VgrG	-2.75	-1.45943	QS	Secretion
WP_011401423.1	BTH_II1894	type VI secretion system tip protein VgrG	-3.25	-1.70044	QS	Secretion
WP_009893758.1		type IVB secretion system protein IcmH/DotU	-3.5	-1.80735		Secretion
WP_009893759.1	BTH_II1887	type VI secretion system baseplate subunit TssK	-5.66667	-2.5025	QS	Secretion
WP_009893757.1	BTH_II1885	type VI secretion system membrane subunit TssM	-5.75	-2.52356	QS	Secretion
WP_009891770.1	BTH_I2693	type VI secretion system tip protein VgrG	-6	-2.58496		Secretion
WP_009894736.1	BTH_II0127	type VI secretion system membrane subunit TssM	-6.33333	-2.66297		Secretion
WP_009891789.1	BTH_I2705	type VI secretion system tip protein VgrG	-7.25	-2.85798	QS	Secretion
WP_009893771.1	BTH_II1895	type VI secretion system ATPase TssH	-7.28571	-2.86507	QS	Secretion
WP_009891777.1	BTH_I2697	type VI secretion system tip protein VgrG	-10.5	-3.39232	QS	Secretion
WP_009889197.1	BTH_I1277	preprotein translocase subunit YajC	1.6	0.678072		Secretion
WP_082256683.1		AAA family ATPase	2.66667	1.41504		Energy
WP_009892497.1	BTH_I0843	bifunctional adenosylcobinamide kinase/adenosylcobinamide-phosphate guanylyltransferase	2.66667	1.41504		Energy
WP_009892686.1	BTH_I0723	bifunctional tRNA (adenosine(37)-N6)-threonylcarbamoyltransferase complex ATPase subunit type 1 TsaE/phosphotransferase	2.2	1.1375		Energy
WP_025369622.1		cytochrome c oxidase subunit I	2	1		Energy
WP_009889071.1	BTH_I1220	gluconokinase	3	1.58496	QS	Energy
WP_009889223.1	BTH_I1290	glycolate oxidase subunit GlcE	4.4	2.1375		Energy
WP_009908944.1	BTH_I1731	GTPase Era	2	1		Energy
WP_009896252.1	BTH_II0904	HAMP domain-containing histidine kinase	2.5	1.32193		Energy
WP_009892508.1	BTH_I0833	hypothetical protein (ATPase uniprot, 100% identity)	3.4	1.76553	QS	Energy
WP_009892165.1	BTH_I1069	MULTISPECIES: NADH-quinone oxidoreductase subunit NuoI	2.17647	1.12199		Energy
WP_009897289.1	BTH_II1477	NAD(P)/FAD-dependent oxidoreductase	7.25	2.85798		Energy
WP_009892611.1	BTH_I0762	MULTISPECIES: ATP-dependent Clp protease adapter ClpS	2.25	1.16993		Energy
WP_009888690.1	BTH_I2920	redox-regulated ATPase YchF	1.72093	0.783189	QS	Energy
WP_009890835.1		GTPase HflX	1.57143	0.652077		Energy
WP_009894479.1	BTH_II2371	AAA family ATPase	1.54545	0.628031	QS	Energy
WP_009888563.1	BTH_I2977	ubiquinol-cytochrome c reductase iron-sulfur subunit	-1.61905	-0.695145		Energy
WP_025404124.1		cytochrome c biogenesis protein ResB	-1.65625	-0.72792		Energy
WP_011401664.1	BTH_I0097	MULTISPECIES: ATP-binding domain-containing protein	-1.88462	-0.91427		Energy
WP_009893155.1	BTH_I0427	cytochrome c oxidase subunit I	-2	-1		Energy
WP_009893148.1	BTH_I0430	cytochrome c oxidase subunit 3	-2	-1		Energy
WP_009893190.1	BTH_I0400	ATP-binding protein	-2.375	-1.24793		Energy
WP_009897538.1	BTH_II1620	cytochrome c	-2.75	-1.45943		Energy
WP_009891812.1	BTH_I2720	AAA family ATPase	-3.25	-1.70044	QS	Energy
WP_009896334.1	BTH_II0945	cbb3-type cytochrome c oxidase subunit I	-3.25	-1.70044	QS	Energy
WP_009907921.1		cytochrome c4	-3.25	-1.70044		Energy
WP_009891165.1		ATP-binding protein	-4.25	-2.08746		Energy
WP_009895387.1		ATP-binding cassette domain-containing protein	-4.8	-2.26303		Energy
WP_009888565.1	BTH_I2976	cytochrome bc complex cytochrome b subunit	-5	-2.32193	QS	Energy
WP_009891853.1	BTH_I2739	ATP-binding protein	-7.75	-2.9542	QS	Energy
WP_009893401.1	BTH_I0267	carbohydrate porin	4.4	2.1375		Membrane associated
WP_025370093.1		heavy metal sensor histidine kinase	5	2.32193		Membrane associated
WP_025404064.1		methyl-accepting chemotaxis protein	4.95652	2.30933		Membrane associated
WP_009894804.1		methyl-accepting chemotaxis protein	3.8	1.926		Membrane associated
WP_025370262.1		methyl-accepting chemotaxis protein	3.75	1.90689		Membrane associated
WP_009890089.1	BTH_I1799	methyl-accepting chemotaxis protein	3.25	1.70044	QS	Membrane associated
WP_009897270.1		methyl-accepting chemotaxis protein	3.12121	1.64211		Membrane associated
WP_009892446.1	BTH_I0884	porin	3.39286	1.7625		Membrane associated
WP_009897731.1	BTH_II1720	porin	2.5	1.32193	QS	Membrane associated
WP_009890477.1	BTH_I2048	SPFH/Band 7/PHB domain protein	2.42593	1.27854		Membrane associated
WP_025369985.1		TonB-dependent hemoglobin/transferrin/lactoferrin family receptor	11.129	3.47626		Membrane associated
WP_009907268.1		TonB-dependent receptor	2.75	1.45943		Membrane associated
WP_009897963.1		TonB-dependent siderophore receptor	3.75	1.90689		Membrane associated
WP_009896759.1		TonB-dependent siderophore receptor	2.15054	1.1047		Membrane associated
WP_009897110.1	BTH_II1377	heavy metal sensor histidine kinase IrlS	2.14286	1.09954		Membrane associated
WP_009892480.1		OmpA family protein	1.83636	0.876852		Membrane associated
WP_011402437.1	BTH_I2629	methyl-accepting chemotaxis protein	13	3.70044		Membrane associated
WP_009888783.1	BTH_I1120	D-alanine--D-alanine ligase	2.31579	1.2115		Membrane associated
WP_009889862.1		lytic murein transglycosylase B	1.84375	0.882643		Membrane associated
WP_154660012.1		MucB/RseB C-terminal domain-containing protein, partial	2.92	1.54597		Membrane associated
WP_006025431.1	BTH_I1376	MULTISPECIES: protein TolQ	2.46667	1.30256		Membrane associated
WP_004189550.1	BTH_I0146	MULTISPECIES: rod shape-determining protein	2.0102	1.00734	QS	Membrane associated
WP_009890806.1		peptidoglycan DD-metalloendopeptidase family protein	1.91667	0.938599		Membrane associated
WP_009890860.1		peptidoglycan editing factor PgeF	3.36364	1.75002		Membrane associated
WP_009889372.1	BTH_I1372	peptidoglycan-associated lipoprotein Pal	2.22917	1.1565		Membrane associated
WP_009892221.1	BTH_I1036	TIGR00730 family Rossman fold protein	2.28571	1.19265		Membrane associated
WP_009889374.1		Tol-Pal system beta propeller repeat protein TolB	2.27119	1.18345		Membrane associated
WP_009888779.1	BTH_I1116	UDP-N-acetylmuramoyl-L-alanine--D-glutamate ligase	1.89655	0.923379		Membrane associated
WP_011401407.1	BTH_II1834	peptidoglycan DD-metalloendopeptidase family protein	7.6	2.926	QS	Membrane associated
WP_025370139.1		peptidoglycan DD-metalloendopeptidase family protein	2.17857	1.12338		Membrane associated
WP_009891732.1	BTH_I2680	spore coat U domain-containing protein	3	1.58496	QS	Membrane associated
WP_009889370.1	BTH_I1371	tol-pal system protein YbgF	3.52941	1.81943		Membrane associated
WP_009889376.1	BTH_I1375	protein TolR	1.8	0.847997		Membrane associated
WP_009897249.1		porin	1.79018	0.840104		Membrane associated
WP_009894446.1	BTH_II2351	VacJ family lipoprotein	1.75	0.807355	QS	Membrane associated
WP_009890017.1	BTH_I1729	signal peptidase I	1.73333	0.793549	QS	Membrane associated
WP_009891864.1		peptidoglycan DD-metalloendopeptidase family protein	1.71429	0.777608		Membrane associated
WP_011401984.1	BTH_I1207	outer membrane protein assembly factor BamE	1.69565	0.76184		Membrane associated
WP_009888545.1	BTH_I2982	Sec-independent protein translocase subunit TatA	1.65517	0.726982		Membrane associated
WP_009889485.1	BTH_I1433	outer membrane beta-barrel protein	1.64286	0.716207	QS	Membrane associated
WP_004192898.1	BTH_I2079	MULTISPECIES: large conductance mechanosensitive channel protein MscL	1.63636	0.710493		Membrane associated
WP_009895890.1		porin	1.60185	0.679741		Membrane associated
WP_009890827.1	BTH_I2237	outer membrane protein assembly factor BamB	1.58462	0.664133		Membrane associated
WP_009888514.1	BTH_I3001	VacJ family lipoprotein	1.55	0.632268		Membrane associated
WP_004194406.1	BTH_I1157	MULTISPECIES: glycine zipper 2TM domain-containing protein	1.52	0.604071		Membrane associated
WP_009888413.1	BTH_I3048	preprotein translocase subunit SecY	-1.56667	-0.647698	QS	Membrane associated
WP_009892043.1	BTH_I2853	FUSC family protein	-1.57143	-0.652077		Membrane associated
WP_009888793.1	BTH_I1127	preprotein translocase subunit SecA	-1.77249	-0.825775		Membrane associated
WP_009893898.1	BTH_II1982	lipopolysaccharide biosynthesis protein RfbH	-1.77419	-0.827163	QS	Membrane associated
WP_009889195.1	BTH_I1275	protein translocase subunit SecF	-1.88235	-0.912537		Membrane associated
WP_011400982.1	BTH_II0676	membrane protein	-1.96296	-0.973033		Membrane associated
WP_009892485.1		translocation/assembly module TamB domain-containing protein	-2.375	-1.24793		Membrane associated
WP_009893913.1		LysM peptidoglycan-binding domain-containing protein	-5.53333	-2.46815		Membrane associated
WP_025369847.1		outer membrane protein assembly factor BamE	-5.8	-2.53605		Membrane associated
WP_009890855.1		outer membrane protein assembly factor BamD	2.15385	1.10692		Membrane associated
WP_009894164.1	BTH_II2180	methyl-accepting chemotaxis protein	4.5	2.16993	QS	Membrane associated
WP_004196837.1	BTH_I2936	MULTISPECIES: cold-shock protein	4	2	QS	Stress
WP_009891326.1	BTH_I2484	universal stress protein	3.5	1.80735	QS	Stress
WP_009891381.1	BTH_I2506	heme-degrading domain-containing protein	3.4	1.76553		Stress
WP_009893387.1	BTH_I0272	glutathione-disulfide reductase	3.125	1.64386		Stress
WP_009893956.1		pirin family protein	2.57143	1.36257		Stress
WP_009888789.1		peroxiredoxin	2.44444	1.28951		Stress
WP_009888639.1		Hsp70 family protein	2.4	1.26303		Stress
WP_009889243.1	BTH_I1302	heat-inducible transcriptional repressor HrcA	2.36364	1.24101		Stress
WP_004192796.1	BTH_I2239	MULTISPECIES: RNA chaperone Hfq	2.28205	1.19033		Stress
WP_009896451.1	BTH_II1006	OsmC family protein	2.17647	1.12199		Stress
WP_009892340.1	BTH_I0977	META domain-containing protein	1.91667	0.938599		Stress
WP_004196460.1		MULTISPECIES: cold-shock protein	1.90909	0.932886		Stress
WP_009891971.1	BTH_I2809	Hsp20/alpha crystallin family protein	1.85714	0.893085	QS	Stress
WP_009894573.1	BTH_II0036	universal stress protein	1.80769	0.854149	QS	Stress
WP_009891972.1	BTH_I2810	Hsp20/alpha crystallin family protein	1.66667	0.736966	QS	Stress
WP_009896900.1		universal stress protein	-1.54054	-0.623437		Stress
WP_009896996.1	BTH_II1320	Hsp70 family protein	-1.70213	-0.767339		Stress
WP_009895395.1		universal stress protein	-2	-1		Stress
WP_009897447.1	BTH_II1568	universal stress protein	-2.15789	-1.10962		Stress
WP_009897448.1	BTH_II1569	universal stress protein	-2.29412	-1.19794	QS	Stress
WP_009897444.1	BTH_II1566	universal stress protein	-4.11111	-2.03953		Stress
WP_009894387.1		Hsp20/alpha crystallin family protein	-6.5	-2.70044		Stress
WP_009892734.1	BTH_I0689	ABC transporter ATP-binding protein	9.25	3.20945		Transporter
WP_009897997.1	BTH_II1835	ABC transporter ATP-binding protein	5.875	2.55459		Transporter
WP_009892564.1	BTH_I0788	ABC transporter ATP-binding protein	5.38462	2.42884		Transporter
WP_009893128.1	BTH_I0442	ABC transporter ATP-binding protein	3.71429	1.89308	QS	Transporter
WP_009890623.1	BTH_I2131	ABC transporter ATP-binding protein	3.71429	1.89308		Transporter
WP_011402077.1	BTH_I1474	ABC transporter ATP-binding protein	3.25	1.70044		Transporter
WP_009892565.1	BTH_I0787	ABC transporter ATP-binding protein	3	1.58496		Transporter
WP_009891211.1	BTH_I2424	ABC transporter ATP-binding protein	2.57143	1.36257		Transporter
WP_009894106.1		ABC transporter substrate-binding protein	3.23894	1.69552		Transporter
WP_009893131.1	BTH_I0440	ABC transporter substrate-binding protein	2.51389	1.32992	QS	Transporter
WP_009888516.1	BTH_I3000	ABC transporter substrate-binding protein	2.24444	1.16636		Transporter
WP_011401747.1	BTH_I0376	ABC-type transport auxiliary lipoprotein family protein	2.83333	1.5025		Transporter
WP_009889086.1		amino acid ABC transporter ATP-binding protein	2.23333	1.1592		Transporter
WP_011401478.1	BTH_II2026	biopolymer transporter ExbD	2.9375	1.55459	QS	Transporter
WP_009891203.1		cyclic peptide export ABC transporter	3.35211	1.74507		Transporter
WP_009891350.1		dicarboxylate/amino acid:cation symporter	2.8	1.48543		Transporter
WP_009897899.1		efflux RND transporter periplasmic adaptor subunit	3.5	1.80735		Transporter
WP_009891491.1		efflux transporter outer membrane subunit	2.375	1.24793		Transporter
WP_011401476.1	BTH_II2024	energy transducer TonB	5.53333	2.46815		Transporter
WP_009894122.1	BTH_II2143	heme ABC transporter ATP-binding protein	6	2.58496	QS	Transporter
WP_009897999.1	BTH_II1836	high-affinity branched-chain amino acid ABC transporter ATP-binding protein LivG	3.55556	1.83007		Transporter
WP_009898001.1	BTH_II1837	high-affinity branched-chain amino acid ABC transporter permease LivM	3.25	1.70044		Transporter
WP_009892892.1	BTH_I0587	HlyC/CorC family transporter	2	1		Transporter
WP_011401484.1	BTH_II2035	iron transporter	4.85714	2.28011	QS	Transporter
WP_025988534.1		iron-siderophore ABC transporter substrate-binding protein	2.33333	1.22239		Transporter
WP_009893045.1	BTH_I0488	lipopolysaccharide transport periplasmic protein LptA	2.63636	1.39855		Transporter
WP_009890181.1		lipoprotein-releasing ABC transporter permease subunit	2.16667	1.11548		Transporter
WP_009893047.1	BTH_I0487	LPS export ABC transporter ATP-binding protein	2.25	1.16993		Transporter
WP_009892520.1	BTH_I0821	LPS export ABC transporter permease LptG	2.16667	1.11548	QS	Transporter
WP_009890683.1	BTH_I2160	mechanosensitive ion channel	2.25	1.16993		Transporter
WP_009889868.1	BTH_I1650	methionine ABC transporter ATP-binding protein	2.7931	1.48187	QS	Transporter
WP_009895689.1		molybdate ABC transporter substrate-binding protein	3.53846	1.82312		Transporter
WP_009888712.1		MULTISPECIES: Co2+/Mg2+ efflux protein ApaG	2.25	1.16993		Transporter
WP_009894511.1	BTH_II0011	nuclear transport factor 2 family protein	2.5	1.32193	QS	Transporter
WP_009889397.1		phage holin family protein	3	1.58496		Transporter
WP_009890913.1	BTH_I2277	polyamine ABC transporter ATP-binding protein	2.71429	1.44057	QS	Transporter
WP_161654448.1		PTS sugar transporter subunit IIA	2.6	1.37851		Transporter
WP_009909978.1	BTH_I2981	Sec-independent protein translocase protein TatB	2.42857	1.28011		Transporter
WP_009889694.1		sn-glycerol-3-phosphate ABC transporter ATP-binding protein UgpC	4.91667	2.29768		Transporter
WP_009894904.1	BTH_II0211	sugar ABC transporter ATP-binding protein	3.25	1.70044	QS	Transporter
WP_025369403.1		sugar ABC transporter ATP-binding protein	2.28571	1.19265		Transporter
WP_009889690.1		sugar ABC transporter permease	2.75	1.45943		Transporter
WP_009891666.1	BTH_I2644	sugar ABC transporter substrate-binding protein	7	2.80735	QS	Transporter
WP_009892726.1	BTH_I0695	sugar ABC transporter substrate-binding protein	5.375	2.42626	QS	Transporter
WP_009891306.1	BTH_I2475	sugar ABC transporter substrate-binding protein	2.59259	1.3744	QS	Transporter
WP_009892202.1		SulP family inorganic anion transporter	10	3.32193		Transporter
WP_009892733.1		zinc ABC transporter substrate-binding protein	6.73684	2.75207		Transporter
WP_009891304.1		ABC transporter permease	2	1		Transporter
WP_009889082.1		glutamate/aspartate ABC transporter substrate-binding protein	1.99792	0.998496		Transporter
WP_011402559.1	BTH_I3016	outer membrane beta-barrel protein	1.86957	0.902703		Transporter
WP_025369770.1		hypothetical protein : transport and assembly complex of the lipopolysaccharides	1.82609	0.868755		Transporter
WP_009898666.1	BTH_II0280	acyl carrier protein	4	2	QS	Transporter
WP_009890669.1	BTH_I2152	folate-binding protein YgfZ	1.95238	0.965235		Transporter
WP_009892479.1	BTH_I0858	iron-sulfur cluster carrier protein ApbC	1.9697	0.977974		Transporter
WP_009893952.1		MotA/TolQ/ExbB proton channel family protein	3.6	1.848		Transporter
WP_011401162.1		polyphosphate kinase 2	6.75	2.75489		Transporter
WP_009893307.1	BTH_I0325	sulfate ABC transporter substrate-binding protein	1.77778	0.830075		Transporter
WP_009896604.1	BTH_II1109	BCCT family transporter	1.77778	0.830075		Transporter
WP_009892432.1		nitrate/sulfonate/bicarbonate ABC transporter ATP-binding protein	1.76744	0.821663		Transporter
WP_011402125.1		MetQ/NlpA family ABC transporter substrate-binding protein	1.70588	0.770518		Transporter
WP_009896744.1	BTH_II1194	cation:proton antiporter	1.69231	0.758992		Transporter
WP_009889083.1	BTH_I1226	amino acid ABC transporter permease	1.69231	0.758992		Transporter
WP_009892519.1	BTH_I0822	LPS export ABC transporter permease LptF	1.66667	0.736966	QS	Transporter
WP_009891398.1	BTH_I2512	cystine ABC transporter substrate-binding protein	1.64516	0.718229		Transporter
WP_009889181.1	BTH_I1267	PqiC family protein	1.63158	0.706269		Transporter
WP_009894421.1	BTH_II2336	ABC transporter substrate-binding protein	1.58537	0.664816		Transporter
WP_009892047.1	BTH_I2856	Fe(3+) ABC transporter substrate-binding protein	1.58442	0.663951	QS	Transporter
WP_009888520.1		ABC transporter ATP-binding protein	1.54167	0.624491		Transporter
WP_009893476.1	BTH_I0220	ABC transporter substrate-binding protein	1.52119	0.605197		Transporter
WP_004522364.1	BTH_I1651	MULTISPECIES: ABC transporter permease	1.5	0.584963	QS	Transporter
WP_011401219.1	BTH_II1278	MFS transporter	-1.57143	-0.652077	QS	Transporter
WP_009897230.1		ABC transporter substrate-binding protein	-1.61538	-0.691878		Transporter
WP_009894074.1	BTH_II2112	purine nucleoside permease	-1.61538	-0.691878	QS	Transporter
WP_025988595.1		efflux RND transporter periplasmic adaptor subunit	-1.92308	-0.943416		Transporter
WP_009891245.1		multidrug efflux RND transporter permease subunit, partial	-1.96	-0.970854		Transporter
WP_009893343.1		bile acid:sodium symporter	-2	-1		Transporter
WP_011401317.1		amino acid permease	-2	-1		Transporter
WP_025404191.1		autotransporter domain-containing protein	-2.07692	-1.05445		Transporter
WP_009892746.1	BTH_I0681	efflux RND transporter permease BpeB	-2.10638	-1.07477		Transporter
WP_009891801.1	BTH_I2715	MFS transporter	-2.25	-1.16993	QS	Transporter
WP_011402450.1	BTH_I2684	MFS transporter	-2.33333	-1.22239		Transporter
WP_009894207.1		peptide ABC transporter substrate-binding protein	-2.5	-1.32193		Transporter
WP_009902790.1		monovalent cation:proton antiporter family protein	-2.5	-1.32193		Transporter
WP_009894016.1		MFS transporter	-2.75	-1.45943		Transporter
WP_009896701.1	BTH_II1162	MHS family MFS transporter	-2.8	-1.48543	QS	Transporter
WP_009891254.1	BTH_I2450	ABC transporter substrate-binding protein	-2.83333	-1.5025		Transporter
WP_009895389.1	BTH_II0439	HlyD family efflux transporter periplasmic adaptor subunit	-3	-1.58496	QS	Transporter
WP_009892260.1	BTH_I1021	potassium-transporting ATPase subunit KdpA	-3.16667	-1.66297	QS	Transporter
WP_009890936.1	BTH_I2288	efflux RND transporter permease subunit	-3.22222	-1.68806	QS	Transporter
WP_009897507.1		branched-chain amino acid ABC transporter substrate-binding protein	-3.44086	-1.78277		Transporter
WP_009897853.1		autotransporter domain-containing protein	-3.5	-1.80735		Transporter
WP_025369879.1		transporter substrate-binding domain-containing protein	-3.52632	-1.81816		Transporter
WP_025404075.1		branched-chain amino acid ABC transporter substrate-binding protein	-3.75	-1.90689		Transporter
WP_009894444.1	BTH_II2350	MMPL family transporter	-5	-2.32193	QS	Transporter
WP_009897210.1	BTH_II1427	ABC transporter substrate-binding protein	-5.125	-2.35755		Transporter
WP_009903825.1	BTH_I1022	potassium-transporting ATPase subunit KdpB	-5.5	-2.45943	QS	Transporter
WP_011401507.1	BTH_II2103	dicarboxylate/amino acid:cation symporter	-5.66667	-2.5025		Transporter
WP_009896608.1	BTH_II1113	glutathione ABC transporter substrate-binding protein GsiB	-7.16667	-2.8413	QS	Transporter
WP_009888991.1	BTH_I1179	arabinose ABC transporter substrate-binding protein	1.66667	0.736966	QS	Transporter
WP_009891107.1		ABC transporter substrate-binding protein	3.8125	1.93074		Transporter
WP_009888512.1	BTH_I3002	outer membrane lipid asymmetry maintenance protein MlaD	1.55556	0.63743		Transporter
WP_009895868.1		GDP-mannose 4,6-dehydratase	-18.4	-4.20163		Primary metabolism
WP_009897801.1		asparagine synthase (glutamine-hydrolyzing)	-18	-4.16993		Primary metabolism
WP_009894171.1		Fe/S-dependent 2-methylisocitrate dehydratase AcnD	-17.75	-4.14975		Primary metabolism
WP_009895611.1		polysaccharide biosynthesis tyrosine autokinase	-17	-4.08746		Primary metabolism
WP_009895880.1		glycosyltransferase	-14	-3.80735		Primary metabolism
WP_009895306.1		bifunctional enoyl-CoA hydratase/phosphate acetyltransferase	-9.57143	-3.25873		Primary metabolism
WP_009895304.1		acetate/propionate family kinase	-9.25	-3.20945		Primary metabolism
WP_009889457.1		D-(-)-3-hydroxybutyrate oligomer hydrolase	-8	-3		Primary metabolism
WP_009891169.1		cobaltochelatase subunit CobN	-7.75	-2.9542		Primary metabolism
WP_009897799.1		xanthine dehydrogenase family protein molybdopterin-binding subunit	-7.33333	-2.87447		Primary metabolism
WP_009897442.1		zinc-dependent alcohol dehydrogenase family protein	-7.25	-2.85798		Primary metabolism
WP_009890318.1		methyltransferase domain-containing protein	-7	-2.80735		Primary metabolism
WP_009897544.1		molybdopterin-dependent oxidoreductase	-7	-2.80735		Primary metabolism
WP_009895621.1		glycosyltransferase family 4 protein	-6.75	-2.75489		Primary metabolism
WP_009896702.1		Zn-dependent hydrolase	-6.63636	-2.73039		Primary metabolism
WP_009893670.1		BREX system serine/threonine kinase PglW	-6.58333	-2.71882		Primary metabolism
WP_009891123.1		arginine deiminase	-6.5	-2.70044		Primary metabolism
WP_009890329.1		phosphoserine transaminase	-6.5	-2.70044		Primary metabolism
WP_009890921.1		TIGR01244 family phosphatase	-5.83333	-2.54432		Primary metabolism
WP_009895352.1		alcohol dehydrogenase AdhP	-5.83333	-2.54432		Primary metabolism
WP_009888735.1		molybdopterin oxidoreductase family protein	-5.75	-2.52356		Primary metabolism
WP_009895931.1		glycoside hydrolase family 3 C-terminal domain-containing protein	-5.5	-2.45943		Primary metabolism
WP_009894379.1		nitroreductase family protein	-5.375	-2.42626		Primary metabolism
WP_009890331.1		glycosyltransferase	-5.25	-2.39232		Primary metabolism
WP_011400943.1		glycosyltransferase	-5.25	-2.39232		Primary metabolism
WP_009897685.1		NADH:flavin oxidoreductase/NADH oxidase	-4.75	-2.24793		Primary metabolism
WP_009891719.1		methyltransferase domain-containing protein	-4.6	-2.20163		Primary metabolism
WP_009894248.1		adenosyl-hopene transferase HpnH	-4.5	-2.16993		Primary metabolism
WP_009895127.1		aspartate aminotransferase family protein	-4.47059	-2.16046		Primary metabolism
WP_009897683.1		enoyl-ACP reductase FabI	-4.33333	-2.11548		Primary metabolism
WP_009889758.1		bifunctional (p)ppGpp synthetase/guanosine-3',5'-bis(diphosphate) 3'-pyrophosphohydrolase	-4	-2		Primary metabolism
WP_009895866.1		GDP-mannose 4,6-dehydratase	-4	-2		Primary metabolism
WP_009897532.1		malate dehydrogenase	-3.84375	-1.94251		Primary metabolism
WP_009895884.1		UTP--glucose-1-phosphate uridylyltransferase GalU	-3.8	-1.926		Primary metabolism
WP_009894943.1		GH92 family glycosyl hydrolase	-3.75	-1.90689		Primary metabolism
WP_009896861.1		nitrate reductase subunit alpha, partial	-3.5	-1.80735		Primary metabolism
WP_009895620.1		glycosyltransferase family 4 protein	-3.5	-1.80735		Primary metabolism
WP_009891171.1		cobalamin biosynthesis protein CobW	-3.35714	-1.74723		Primary metabolism
WP_009894247.1		4-hydroxy-3-methylbut-2-enyl diphosphate reductase	-3.28571	-1.71621		Primary metabolism
WP_009895474.1		aromatic-ring-hydroxylating dioxygenase subunit beta	-3.25	-1.70044		Primary metabolism
WP_009889285.1		mannose-1-phosphate guanylyltransferase/mannose-6-phosphate isomerase	-3.08333	-1.62449		Primary metabolism
WP_009889294.1		FkbM family methyltransferase	-3	-1.58496		Primary metabolism
WP_009894575.1		aldehyde dehydrogenase (NADP(+))	-2.92308	-1.54749		Primary metabolism
WP_009892948.1		FAD/FMN-binding oxidoreductase	-2.875	-1.52356		Primary metabolism
WP_009896074.1		GNAT family N-acetyltransferase	-2.75	-1.45943		Primary metabolism
WP_009896072.1		NADH:flavin oxidoreductase/NADH oxidase family protein	-2.6	-1.37851		Primary metabolism
WP_009891574.1		bifunctional (p)ppGpp synthetase/guanosine-3',5'-bis(diphosphate) 3'-pyrophosphohydrolase	-2.58333	-1.36923		Primary metabolism
WP_009890316.1		TauD/TfdA family dioxygenase	-2.5625	-1.35755		Primary metabolism
WP_009891923.1		hydroxyacylglutathione hydrolase	-2.5	-1.32193		Primary metabolism
WP_009889156.1		FMN-binding glutamate synthase family protein	-2.5	-1.32193		Primary metabolism
WP_009908017.1		glycosyltransferase family 9 protein	-2.5	-1.32193		Primary metabolism
WP_009892982.1		amino acid--[acyl-carrier-protein] ligase	-2.5	-1.32193		Primary metabolism
WP_009895425.1		beta-ketoacyl-ACP reductase	-2.45865	-1.29786		Primary metabolism
WP_025369780.1		bifunctional [glutamate--ammonia ligase]-adenylyl-L-tyrosine phosphorylase/[glutamate--ammonia-ligase] adenylyltransferase	-2.40909	-1.26849		Primary metabolism
WP_009895467.1		catechol 1,2-dioxygenase	-2.3	-1.20163		Primary metabolism
WP_009893829.1		3-oxoacyl-ACP synthase III family protein	-2.26471	-1.17932		Primary metabolism
WP_009892570.1		4-hydroxy-3-methylbut-2-enyl diphosphate reductase	-2.26316	-1.17834		Primary metabolism
WP_011400768.1		NAD(P)/FAD-dependent oxidoreductase	-2.25	-1.16993		Primary metabolism
WP_009889297.1		glycosyltransferase family 4 protein	-2.24	-1.1635		Primary metabolism
WP_009896834.1		SDR family oxidoreductase	-2.20492	-1.14073		Primary metabolism
WP_009888943.1		ribonucleoside-diphosphate reductase subunit alpha	-2.18667	-1.12873		Primary metabolism
WP_009890631.1		phosphoribosylformylglycinamidine synthase	-2.13924	-1.0971		Primary metabolism
WP_009889168.1		NAD(P)(+) transhydrogenase (Re/Si-specific) subunit beta	-2.12	-1.08406		Primary metabolism
WP_009897850.1		amylo-alpha-1,6-glucosidase	-2.10526	-1.074		Primary metabolism
WP_009896957.1		thymidylate synthase	-2	-1		Primary metabolism
WP_009891104.1		acyl-CoA synthetase	-2	-1		Primary metabolism
WP_025369997.1		GNAT family N-acetyltransferase	-2	-1		Primary metabolism
WP_009889934.1		acyl-CoA thioesterase	-2	-1		Primary metabolism
WP_009895807.1		aconitate hydratase AcnA	-1.9144	-0.93689		Primary metabolism
WP_009893198.1		enoyl-CoA hydratase/isomerase family protein	-1.875	-0.906891		Primary metabolism
WP_009893834.1		adenosylcobalamin-dependent ribonucleoside-diphosphate reductase	-1.84211	-0.881356		Primary metabolism
WP_009895905.1		L-seryl-tRNA(Sec) selenium transferase	-1.83333	-0.874469		Primary metabolism
WP_009895495.1		acetolactate synthase large subunit	-1.83333	-0.874469		Primary metabolism
WP_009895637.1		amino acid adenylation domain-containing protein	-1.83333	-0.874469		Primary metabolism
WP_025370228.1		aminomethyltransferase	-1.8	-0.847997		Primary metabolism
WP_025370024.1		transglycosylase domain-containing protein	-1.8	-0.847997		Primary metabolism
WP_011402140.1		GNAT family N-acetyltransferase	-1.8	-0.847997		Primary metabolism
WP_009896555.1		3-keto-5-aminohexanoate cleavage protein	-1.69928	-0.764926		Primary metabolism
WP_009888489.1		glutamate synthase subunit alpha	-1.68843	-0.75568		Primary metabolism
WP_009895837.1		3-isopropylmalate dehydratase large subunit	-1.68085	-0.749192		Primary metabolism
WP_009891084.1		SDR family NAD(P)-dependent oxidoreductase	-1.66862	-0.738657		Primary metabolism
WP_009893103.1		GNAT family N-acetyltransferase	-1.66667	-0.736966		Primary metabolism
WP_025404068.1		gamma-glutamyltransferase family protein	-1.64835	-0.721024		Primary metabolism
WP_009894594.1		3-carboxy-cis,cis-muconate cycloisomerase	-1.625	-0.70044		Primary metabolism
WP_009890861.1		class I poly(R)-hydroxyalkanoic acid synthase	-1.62105	-0.696931		Primary metabolism
WP_009895497.1		aldehyde dehydrogenase family protein	-1.61111	-0.688056		Primary metabolism
WP_009897918.1		CoA-acylating methylmalonate-semialdehyde dehydrogenase	-1.58824	-0.667425		Primary metabolism
WP_009890121.1		glutamine synthetase family protein	-1.58065	-0.660514		Primary metabolism
WP_009893255.1		methionine synthase	-1.57955	-0.659509		Primary metabolism
WP_009892167.1		NADH-quinone oxidoreductase subunit NuoG	-1.57282	-0.653349		Primary metabolism
WP_080511515.1		amino acid adenylation domain-containing protein	-1.57082	-0.651514		Primary metabolism
WP_011402243.1		phosphoenolpyruvate synthase	-1.5493	-0.631613		Primary metabolism
WP_009891486.1		2-oxoglutarate dehydrogenase E1 component	-1.53935	-0.622323		Primary metabolism
WP_009892529.1		nitrite/sulfite reductase	-1.53333	-0.616671		Primary metabolism
WP_009893778.1		MULTISPECIES: acetyl-CoA hydrolase/transferase family protein	-1.53191	-0.615336		Primary metabolism
WP_009888447.1		protein-disulfide reductase DsbD	-1.52632	-0.610053		Primary metabolism
WP_009894094.1		NADP-dependent succinate-semialdehyde dehydrogenase	-1.52577	-0.609541		Primary metabolism
WP_009893897.1		GNAT family N-acetyltransferase	-1.5	-0.584963		Primary metabolism
WP_009889850.1		lipopolysaccharide assembly protein LapB	1.5	0.584963		Primary metabolism
WP_009891683.1		iron-containing alcohol dehydrogenase	1.5	0.584963		Primary metabolism
WP_009892586.1		carboxylating nicotinate-nucleotide diphosphorylase	1.5	0.584963		Primary metabolism
WP_009893164.1		NAD(P)-dependent glycerol-3-phosphate dehydrogenase	1.5	0.584963		Primary metabolism
WP_009909979.1		histidinol-phosphate transaminase	1.5	0.584963		Primary metabolism
WP_025369782.1		3-methyl-2-oxobutanoate hydroxymethyltransferase	1.5	0.584963		Primary metabolism
WP_009894339.1		NAD(P)-dependent oxidoreductase	1.5	0.584963		Primary metabolism
WP_009892136.1		enoyl-CoA hydratase	1.5	0.584963		Primary metabolism
WP_009891605.1		acyl-CoA thioesterase	1.5	0.584963		Primary metabolism
WP_009891874.1		GNAT family N-acetyltransferase	1.5	0.584963		Primary metabolism
WP_009889416.1		fumarylacetoacetase	1.51429	0.598637		Primary metabolism
WP_009889029.1		type I glyceraldehyde-3-phosphate dehydrogenase	1.5159	0.600176		Primary metabolism
WP_009888781.1		undecaprenyldiphospho-muramoylpentapeptide beta-N-acetylglucosaminyltransferase	1.51724	0.601451		Primary metabolism
WP_009893070.1		ribose-phosphate pyrophosphokinase	1.52128	0.605282		Primary metabolism
WP_009888721.1		phenylacetic acid degradation protein PaaN	1.52381	0.607683		Primary metabolism
WP_009891607.1		SDR family oxidoreductase	1.52381	0.607683		Primary metabolism
WP_011402304.1		adenylosuccinate synthase	1.52406	0.607924		Primary metabolism
WP_009890550.1		acetylornithine deacetylase	1.52459	0.608421		Primary metabolism
WP_009889273.1		phosphoribosylformylglycinamidine cyclo-ligase	1.53086	0.614346		Primary metabolism
WP_009890151.1		bifunctional methylenetetrahydrofolate dehydrogenase/methenyltetrahydrofolate cyclohydrolase FolD	1.53571	0.61891		Primary metabolism
WP_009893218.1		D-alanyl-D-alanine carboxypeptidase	1.54144	0.624275		Primary metabolism
WP_009890214.1		4-hydroxy-tetrahydrodipicolinate synthase	1.54286	0.625604		Primary metabolism
WP_009889447.1		2-hydroxychromene-2-carboxylate isomerase	1.54545	0.628031		Primary metabolism
WP_009892775.1		pyruvate kinase	1.55422	0.636188		Primary metabolism
WP_009890871.1		sugar kinase	1.55556	0.63743		Primary metabolism
WP_009890200.1		gamma carbonic anhydrase family protein	1.55556	0.63743		Primary metabolism
WP_009889988.1		ketoacyl-ACP synthase III	1.5641	0.645335		Primary metabolism
WP_009895623.1		FKBP-type peptidyl-prolyl cis-trans isomerase	1.56522	0.646363		Primary metabolism
WP_009891298.1		ribokinase	1.57143	0.652077		Primary metabolism
WP_009892767.1		phosphoribosylaminoimidazolesuccinocarboxamide synthase	1.57471	0.655089		Primary metabolism
WP_009889653.1		threo-3-hydroxy-L-aspartate ammonia-lyase	1.57895	0.658963		Primary metabolism
WP_009894266.1		carbon starvation protein A	1.58065	0.660514		Primary metabolism
WP_009890414.1		succinyl-diaminopimelate desuccinylase	1.58333	0.662965		Primary metabolism
WP_009890458.1		acyl-ACP--UDP-N-acetylglucosamine O-acyltransferase	1.58333	0.662965		Primary metabolism
WP_011401357.1	BTH_II1679	acetyl-CoA carboxylase carboxyltransferase subunit alpha	1.58621	0.665581		Primary metabolism
WP_009889992.1		3-oxoacyl-ACP reductase FabG	1.58696	0.666263		Primary metabolism
WP_009890628.1		FAD-dependent oxidoreductase	1.58824	0.667425		Primary metabolism
WP_009890661.1		NADP-dependent oxidoreductase	1.58974	0.668794		Primary metabolism
WP_009893486.1		ferredoxin--NADP reductase	1.59722	0.675565		Primary metabolism
WP_009889813.1	BTH_I1620	FAD-dependent monooxygenase	1.6	0.678072	QS	Primary metabolism
WP_009893244.1	BTH_I0362	fumarylacetoacetate hydrolase family protein	1.6	0.678072		Primary metabolism
WP_009892798.1	BTH_I0646	ADP-forming succinate--CoA ligase subunit beta sucC	1.6055	0.683027	QS	Primary metabolism
WP_009895736.1	BTH_II0613	polyprenyl synthetase family protein	1.60976	0.686842	QS	Primary metabolism
WP_009892462.1	BTH_I0872	hydroxymethylbilane synthase hemC	1.61111	0.688056		Primary metabolism
WP_009896587.1	BTH_II1091	class I SAM-dependent methyltransferase	1.61538	0.691878		Primary metabolism
WP_009891294.1	BTH_I2469	PrkA family serine protein kinase	1.61774	0.693977	QS	Primary metabolism
WP_009888661.1	BTH_I2932	Grx4 family monothiol glutaredoxin	1.61905	0.695145		Primary metabolism
WP_009894047.1		TauD/TfdA family dioxygenase	1.625	0.70044		Primary metabolism
WP_080511617.1		D-glycero-beta-D-manno-heptose-7-phosphate kinase	1.625	0.70044		Primary metabolism
WP_009889745.1	BTH_I1583	RdgB/HAM1 family non-canonical purine NTP pyrophosphatase rdgB	1.625	0.70044		Primary metabolism
WP_009889856.1		ADP-glyceromanno-heptose 6-epimerase hldD	1.63	0.704872		Primary metabolism
WP_009893588.1		polyphosphate kinase	1.63333	0.707819		Primary metabolism
WP_009888477.1		shikimate kinase AroK	1.63636	0.710493		Primary metabolism
WP_009889177.1		class I SAM-dependent RNA methyltransferase	1.63889	0.712718		Primary metabolism
WP_009896603.1		serine hydrolase	1.64103	0.714598		Primary metabolism
WP_009896556.1		choline dehydrogenase BetA	1.64286	0.716207		Primary metabolism
WP_009888765.1		UDP-N-acetylmuramoyl-tripeptide--D-alanyl-D-alanine ligase MurF	1.65385	0.725825		Primary metabolism
WP_009890010.1		beta-ketoacyl-ACP synthase II FabF	1.65672	0.728327		Primary metabolism
WP_009891377.1		enoyl-CoA hydratase/isomerase family protein	1.66667	0.736966		Primary metabolism
WP_009889151.1		UbiH/UbiF/VisC/COQ6 family ubiquinone biosynthesis hydroxylase	1.66667	0.736966		Primary metabolism
WP_009888740.1		2-polyprenyl-3-methyl-6-methoxy-1,4-benzoquinone monooxygenase Coq7	1.66667	0.736966		Primary metabolism
WP_009892698.1		peptide-methionine (S)-S-oxide reductase MsrA	1.66667	0.736966		Primary metabolism
WP_009892718.1		xylulokinase XylB	1.66667	0.736966		Primary metabolism
WP_009897186.1		GMC family oxidoreductase	1.66667	0.736966		Primary metabolism
WP_009888503.1		thiazole synthase ThiG	1.66667	0.736966		Primary metabolism
WP_011401702.1		biotin-dependent carboxyltransferase family protein	1.66667	0.736966		Primary metabolism
WP_009891619.1		NAD(P)H:quinone oxidoreductase	1.66667	0.736966		Primary metabolism
WP_009897847.1		glutathione S-transferase family protein	1.66667	0.736966		Primary metabolism
WP_009892797.1		succinate--CoA ligase subunit alpha SucD	1.67	0.739848		Primary metabolism
WP_009888527.1		ATP phosphoribosyltransferase HisG	1.67857	0.747234		Primary metabolism
WP_009892174.1		NADH-quinone oxidoreductase subunit C NuoC	1.67857	0.747234		Primary metabolism
WP_009892205.1		phosphatidylserine decarboxylase Psd	1.68085	0.749192		Primary metabolism
WP_009893178.1		glutathione synthase GshB	1.68182	0.750022		Primary metabolism
WP_009892669.1		ornithine carbamoyltransferase ArgF	1.68254	0.750641		Primary metabolism
WP_009890191.1		3-deoxy-8-phosphooctulonate synthase	1.69014	0.757143		Primary metabolism
WP_009892473.1		argininosuccinate lyase ArgH	1.69118	0.758027		Primary metabolism
WP_009889051.1		4-hydroxy-tetrahydrodipicolinate reductase DapB	1.69565	0.76184		Primary metabolism
WP_009890558.1		2-C-methyl-D-erythritol 4-phosphate cytidylyltransferase IspD	1.7	0.765535		Primary metabolism
WP_009891410.1		N-acetylmuramoyl-L-alanine amidase	1.71053	0.77444		Primary metabolism
WP_004185176.1		MULTISPECIES: glutathione S-transferase N-terminal domain-containing protein SspA	1.71429	0.777608		Primary metabolism
WP_009889899.1		CoA pyrophosphatase	1.71429	0.777608		Primary metabolism
WP_009890877.1		cystathionine beta-lyase MetC	1.71622	0.779231		Primary metabolism
WP_011400984.1		bifunctional tetrahydrofolate synthase/dihydrofolate synthase	1.72	0.782409		Primary metabolism
WP_009893969.1		aspartate/tyrosine/aromatic aminotransferase	1.72727	0.788496		Primary metabolism
WP_009891953.1		biotin-independent malonate decarboxylase subunit beta	1.72727	0.788496		Primary metabolism
WP_009890411.1		cardiolipin synthase ClsA	1.72727	0.788496		Primary metabolism
WP_009889990.1		ACP S-malonyltransferase FabD	1.72917	0.790077		Primary metabolism
WP_009907667.1		bifunctional hydroxymethylpyrimidine kinase/phosphomethylpyrimidine kinase ThiD	1.73171	0.792195		Primary metabolism
WP_009890069.1		glutathione S-transferase family protein	1.73333	0.793549		Primary metabolism
WP_009889001.1		orotidine-5'-phosphate decarboxylase PyrF	1.74194	0.800691		Primary metabolism
WP_009904404.1		cysteine synthase CysM	1.74576	0.803857		Primary metabolism
WP_025404110.1		GNAT family N-acetyltransferase	1.75	0.807355		Primary metabolism
WP_009889576.1		aspartate carbamoyltransferase catalytic subunit PyrB	1.77778	0.830075		Primary metabolism
WP_009890278.1		inositol monophosphatase	1.78431	0.835369		Primary metabolism
WP_011402343.1		alpha/beta hydrolase	1.78723	0.837729		Primary metabolism
WP_009892958.1		amino acid deaminase	1.78788	0.838249		Primary metabolism
WP_011400985.1		O-succinylhomoserine sulfhydrylase MetZ	1.8	0.847997		Primary metabolism
WP_009891917.1		glutamine-hydrolyzing carbamoyl-phosphate synthase small subunit CarA	1.8	0.847997		Primary metabolism
WP_009890114.1		urocanate hydratase HutU	1.8	0.847997		Primary metabolism
WP_009892653.1		3-deoxy-manno-octulosonate cytidylyltransferase KdsB	1.8	0.847997		Primary metabolism
WP_009893309.1		4-hydroxy-tetrahydrodipicolinate synthase DapA	1.8	0.847997		Primary metabolism
WP_004523721.1		MULTISPECIES: secondary thiamine-phosphate synthase enzyme YjbQ	1.8	0.847997		Primary metabolism
WP_009889930.1		thymidylate synthase ThyA	1.8125	0.857981		Primary metabolism
WP_009890023.1		beta-N-acetylhexosaminidase NagZ	1.8125	0.857981		Primary metabolism
WP_009889584.1		glucose-1-phosphate thymidylyltransferase RfbA	1.81633	0.861024		Primary metabolism
WP_009889220.1	BTH_I1289	glycolate oxidase subunit GlcF	1.81818	0.862496		Primary metabolism
WP_009889980.1		HAD-IA family hydrolase	1.81818	0.862496		Primary metabolism
WP_009893589.1	BTH_I0149	Asp-tRNA(Asn)/Glu-tRNA(Gln) amidotransferase subunit GatB	1.82895	0.871014		Primary metabolism
WP_009894013.1		aldehyde dehydrogenase (NADP(+))	1.83333	0.874469		Primary metabolism
WP_009888499.1	BTH_I3008	FAD-dependent oxidoreductase	1.83333	0.874469	QS	Primary metabolism
WP_009892880.1		HAD family hydrolase	1.83333	0.874469		Primary metabolism
WP_009888209.1	BTH_I3114	N-acetyl-gamma-glutamyl-phosphate reductase	1.84091	0.880418		Primary metabolism
WP_009889236.1	BTH_I1297	carbon-nitrogen hydrolase family protein	1.84211	0.881356		Primary metabolism
WP_009888677.1	BTH_I2925	HAD-IA family hydrolase	1.85714	0.893085		Primary metabolism
WP_009888705.1	BTH_I2912	indole-3-glycerol phosphate synthase TrpC	1.85714	0.893085		Primary metabolism
WP_009892456.1		aldehyde dehydrogenase family protein	1.86111	0.896164		Primary metabolism
WP_006026072.1	A8H32_14025	MULTISPECIES: 3-hydroxyacyl-ACP dehydratase FabZ	1.88889	0.917538		Primary metabolism
WP_009888218.1	BTH_I3111	orotate phosphoribosyltransferase	1.8913	0.919382	QS	Primary metabolism
WP_009892065.1	BTH_I2869	SDR family oxidoreductase	1.89474	0.921997		Primary metabolism
WP_009889839.1	BTH_I1637	cytidylate kinase CmK	1.9	0.925999	QS	Primary metabolism
WP_025369995.1		prolyl aminopeptidase	1.9	0.925999		Primary metabolism
WP_025369540.1	BTH_I0742	tetraacyldisaccharide 4'-kinase	1.9	0.925999		Primary metabolism
WP_009894243.1	BTH_II2242	glycosyltransferase	1.90909	0.932886		Primary metabolism
WP_009889423.1		2-hydroxyacid dehydrogenase	1.91892	0.940294		Primary metabolism
WP_009894173.1	BTH_II2189	methylisocitrate lyase	1.93103	0.949374	QS	Primary metabolism
WP_009888707.1	BTH_I2910	aminodeoxychorismate/anthranilate synthase component II	1.93333	0.95109		Primary metabolism
WP_009890549.1	BTH_I2085	threonine/serine dehydratase	1.93333	0.95109	QS	Primary metabolism
WP_009891162.1		alpha/beta hydrolase	1.9375	0.954196		Primary metabolism
WP_009893041.1	BTH_I0491	KpsF/GutQ family sugar-phosphate isomerase	1.94118	0.956931		Primary metabolism
WP_009892896.1		glycine--tRNA ligase subunit alpha	1.95	0.963474		Primary metabolism
WP_009888795.1		bifunctional glutamate N-acetyltransferase/amino-acid acetyltransferase ArgJ	1.97297	0.980371		Primary metabolism
WP_009892184.1		triose-phosphate isomerase	1.97674	0.983126		Primary metabolism
WP_009889403.1		acyl-CoA dehydrogenase	2	1		Primary metabolism
WP_009893039.1		adenine phosphoribosyltransferase	2	1		Primary metabolism
WP_011401981.1		aldose 1-epimerase	2	1		Primary metabolism
WP_009892427.1		alpha,alpha-trehalose-phosphate synthase (UDP-forming)	2	1		Primary metabolism
WP_009895845.1	BTH_II0675	aspartate-semialdehyde dehydrogenase	2	1		Primary metabolism
WP_009892955.1	BTH_I0546	D-aminoacylase	2	1		Primary metabolism
WP_009895729.1	BTH_II0609	dienelactone hydrolase family protein	2	1		Primary metabolism
WP_009890026.1	BTH_I1738	elongation factor P maturation arginine rhamnosyltransferase EarP	2	1		Primary metabolism
WP_009892321.1	BTH_I0989	glycosyltransferase	2	1	QS	Primary metabolism
WP_009889268.1	BTH_I1315	HAD-IB family hydrolase	2	1		Primary metabolism
WP_009890112.1		histidine ammonia-lyase	2	1		Primary metabolism
WP_009888530.1	BTH_I2991	imidazoleglycerol-phosphate dehydratase HisB	2	1		Primary metabolism
WP_009894126.1		low-specificity L-threonine aldolase	2	1		Primary metabolism
WP_009894238.1		NAD-dependent epimerase/dehydratase family protein	2	1		Primary metabolism
WP_009895557.1	BTH_II0525	NADP-dependent oxidoreductase	2	1		Primary metabolism
WP_009889827.1	BTH_I1629	phosphoglycolate phosphatase	2	1		Primary metabolism
WP_009890465.1		RNA methyltransferase	2	1		Primary metabolism
WP_009893280.1	BTH_I0343	SDR family oxidoreductase	2	1		Primary metabolism
WP_009889577.1	BTH_I1466	dihydroorotase	2.01587	1.0114		Primary metabolism
WP_009890442.1	BTH_I2029	UMP kinase	2.02	1.01436		Primary metabolism
WP_009890817.1	BTH_I2231	nucleoside-diphosphate kinase	2.03659	1.02615	QS	Primary metabolism
WP_004186402.1	BTH_I1062	MULTISPECIES: NADH-quinone oxidoreductase subunit B	2.03704	1.02647	QS	Primary metabolism
WP_009889837.1	BTH_I1635	prephenate dehydratase	2.05714	1.04064	QS	Primary metabolism
WP_025988572.1		GTP cyclohydrolase I FolE	2.05882	1.04182		Primary metabolism
WP_009889245.1	BTH_I1303	ferrochelatase	2.06667	1.04731		Primary metabolism
WP_009892268.1	BTH_I1018	methylglyoxal synthase	2.07143	1.05063		Primary metabolism
WP_009889828.1	BTH_I1630	bifunctional 3-demethylubiquinone 3-O-methyltransferase/2-octaprenyl-6-hydroxy phenol methylase	2.07692	1.05445		Primary metabolism
WP_009892107.1	BTH_I2885	phosphoglycerate dehydrogenase	2.07843	1.0555	QS	Primary metabolism
WP_009892477.1	BTH_I0860	MULTISPECIES: dCTP deaminase	2.08333	1.05889		Primary metabolism
WP_006024417.1	BTH_I0417	MULTISPECIES: rhodanese-like domain-containing protein	2.08333	1.05889		Primary metabolism
WP_011402441.1		3D-(3,5/4)-trihydroxycyclohexane-1,2-dione acylhydrolase (decyclizing)	2.09091	1.06413		Primary metabolism
WP_025404099.1		RNA methyltransferase	2.09091	1.06413		Primary metabolism
WP_009888505.1		thiamine phosphate synthase	2.1	1.07039		Primary metabolism
WP_009889805.1		adenosine deaminase	2.11111	1.078		Primary metabolism
WP_009889263.1		deoxynucleoside kinase	2.11111	1.078		Primary metabolism
WP_009889913.1		dihydrofolate reductase	2.125	1.08746		Primary metabolism
WP_009888486.1	BTH_I3017	glycerophosphodiester phosphodiesterase	2.125	1.08746		Primary metabolism
WP_009889218.1	BTH_I1288	YggS family pyridoxal phosphate-dependent enzyme	2.125	1.08746		Primary metabolism
WP_009893263.1	BTH_I0353	thiol:disulfide interchange protein DsbA	2.13793	1.09622		Primary metabolism
WP_009894495.1	BTH_II0005	glycine C-acetyltransferase	2.13889	1.09686	QS	Primary metabolism
WP_009888462.1	BTH_I3031	diaminopimelate decarboxylase	2.14286	1.09954	QS	Primary metabolism
WP_009890460.1	BTH_I2040	lipid-A-disaccharide synthase	2.15385	1.10692		Primary metabolism
WP_009889658.1	BTH_I1528	pyridoxal phosphate-dependent aminotransferase	2.15789	1.10962		Primary metabolism
WP_009892273.1	BTH_I1016	uracil phosphoribosyltransferase	2.16	1.11103		Primary metabolism
WP_009889427.1		alanine--glyoxylate aminotransferase family protein	2.17647	1.12199		Primary metabolism
WP_009895843.1		3-isopropylmalate dehydrogenase	2.17857	1.12338		Primary metabolism
WP_009892282.1		oxygen-dependent coproporphyrinogen oxidase	2.18182	1.12553		Primary metabolism
WP_009892597.1	BTH_I0772	phosphoribosylglycinamide formyltransferase	2.1875	1.12928		Primary metabolism
WP_009894521.1	BTH_II0016	glutathione S-transferase	2.2	1.1375		Primary metabolism
WP_009893516.1	BTH_I0194	GMC family oxidoreductase N-terminal domain-containing protein	2.2	1.1375		Primary metabolism
WP_009889689.1	BTH_I1552	glucose-6-phosphate dehydrogenase	2.21569	1.14775	QS	Primary metabolism
WP_009893574.1		acetylglutamate kinase	2.22222	1.152		Primary metabolism
WP_009891213.1		TauD/TfdA family dioxygenase	2.24324	1.16559		Primary metabolism
WP_009891402.1	BTH_I2514	Gfo/Idh/MocA family oxidoreductase	2.25	1.16993		Primary metabolism
WP_004533002.1		MULTISPECIES: ribbon-helix-helix domain-containing protein	2.25	1.16993		Primary metabolism
WP_009891136.1	BTH_I2394	precorrin-4 C(11)-methyltransferase	2.25	1.16993		Primary metabolism
WP_009891718.1	BTH_I2672	trans-2-enoyl-CoA reductase family protein	2.25	1.16993		Primary metabolism
WP_038708065.1		UbiH/UbiF family hydroxylase	2.26316	1.17834		Primary metabolism
WP_009888631.1	BTH_I2942	SAM-dependent methyltransferase	2.27273	1.18442		Primary metabolism
WP_009897261.1		alpha/beta fold hydrolase	2.28571	1.19265		Primary metabolism
WP_009892928.1		enoyl-CoA hydratase	2.28571	1.19265		Primary metabolism
WP_009888926.1	BTH_I1143	glutamate 5-kinase	2.28571	1.19265		Primary metabolism
WP_009890689.1	BTH_I2165	PsiF family protein	2.28571	1.19265		Primary metabolism
WP_009892361.1	BTH_I0961	VOC family protein	2.3	1.20163	QS	Primary metabolism
WP_009890063.1	BTH_I1775	aspartate aminotransferase family protein	2.30233	1.20309	QS	Primary metabolism
WP_004195249.1	BTH_I0469	MULTISPECIES: pantetheine-phosphate adenylyltransferase	2.30233	1.20309		Primary metabolism
WP_009888934.1		hypoxanthine-guanine phosphoribosyltransferase	2.30769	1.20645		Primary metabolism
WP_009889595.1	BTH_I1476	dTDP-L-rhamnose 4-epimerase	2.32927	1.21988		Primary metabolism
WP_009892788.1	BTH_I0653	cyclic pyranopterin monophosphate synthase MoaC	2.33333	1.22239		Primary metabolism
WP_004189973.1	BTH_I0553	MULTISPECIES: bifunctional demethylmenaquinone methyltransferase/2-methoxy-6-polyprenyl-1,4-benzoquinol methylase UbiE	2.33333	1.22239		Primary metabolism
WP_009888539.1	BTH_I2985	phosphoribosyl-ATP diphosphatase	2.33333	1.22239		Primary metabolism
WP_080511430.1		D-glycero-beta-D-manno-heptose 1,7-bisphosphate 7-phosphatase	2.375	1.24793		Primary metabolism
WP_009889068.1	BTH_I1218	bifunctional 4-hydroxy-2-oxoglutarate aldolase/2-dehydro-3-deoxy-phosphogluconate aldolase	2.38462	1.25376		Primary metabolism
WP_009891906.1	BTH_I2774	phosphoglucosamine mutase	2.39394	1.25939		Primary metabolism
WP_009895505.1		hybrid sensor histidine kinase/response regulator	2.4	1.26303		Primary metabolism
WP_009888710.1		ribulose-phosphate 3-epimerase	2.4	1.26303		Primary metabolism
WP_009889600.1		SDR family oxidoreductase	2.4	1.26303		Primary metabolism
WP_009895677.1	BTH_II0585	sensor histidine kinase	2.4	1.26303		Primary metabolism
WP_009893552.1	BTH_I0172	diaminopimelate epimerase	2.41667	1.27302		Primary metabolism
WP_009889381.1	BTH_I1378	SDR family NAD(P)-dependent oxidoreductase	2.42424	1.27753		Primary metabolism
WP_009888964.1		acetyl-CoA carboxylase biotin carboxyl carrier protein	2.42857	1.28011		Primary metabolism
WP_009891863.1		aldose 1-epimerase	2.45455	1.29546		Primary metabolism
WP_009892917.1		phosphotransferase	2.45455	1.29546		Primary metabolism
WP_009890021.1	BTH_I1733	pyridoxine 5'-phosphate synthase	2.45455	1.29546		Primary metabolism
WP_009897727.1	BTH_II1717	enoyl-CoA hydratase	2.46154	1.29956	QS	Primary metabolism
WP_009888536.1	BTH_I2988	MULTISPECIES: 1-(5-phosphoribosyl)-5-[(5-phosphoribosylamino)methylideneamino]imidazole-4-carboxamide isomerase	2.47273	1.3061		Primary metabolism
WP_009889579.1		1-acyl-sn-glycerol-3-phosphate acyltransferase	2.5	1.32193		Primary metabolism
WP_009893627.1		6-carboxytetrahydropterin synthase QueD	2.5	1.32193		Primary metabolism
WP_009890065.1	BTH_I1777	arginine N-succinyltransferase	2.5	1.32193	QS	Primary metabolism
WP_009893035.1	BTH_I0496	formyltetrahydrofolate deformylase	2.5	1.32193		Primary metabolism
WP_009896402.1	BTH_II0973	hydroxypyruvate isomerase family protein	2.5	1.32193	QS	Primary metabolism
WP_011401607.1	BTH_II2358	phosphorylase	2.5	1.32193		Primary metabolism
WP_009890038.1		trehalose-phosphatase	2.5	1.32193		Primary metabolism
WP_009892839.1	BTH_I0620	tRNA 2-selenouridine(34) synthase MnmH	2.5	1.32193		Primary metabolism
WP_009891353.1	BTH_I2494	tRNA dihydrouridine(20/20a) synthase DusA	2.5	1.32193	QS	Primary metabolism
WP_009889596.1		glycosyltransferase family 2 protein	2.55556	1.35364		Primary metabolism
WP_009892144.1	BTH_I1080	MaoC family dehydratase	2.55556	1.35364		Primary metabolism
WP_009890501.1	BTH_I2063	muramoyltetrapeptide carboxypeptidase	2.5625	1.35755		Primary metabolism
WP_009890170.1	BTH_I1880	ISC system 2Fe-2S type ferredoxin	2.57143	1.36257	QS	Primary metabolism
WP_009890691.1	BTH_I2166	asparaginase	2.58824	1.37197		Primary metabolism
WP_009892929.1		acetyl-CoA C-acyltransferase	2.59615	1.37638		Primary metabolism
WP_009897256.1	BTH_II1458	carboxymuconolactone decarboxylase family protein	2.6	1.37851		Primary metabolism
WP_009889004.1	BTH_I1186	CinA family protein	2.6	1.37851		Primary metabolism
WP_009891798.1	BTH_I2713	PHB depolymerase family esterase	2.6	1.37851	QS	Primary metabolism
WP_009892943.1	BTH_I0555	SCP2 sterol-binding domain-containing protein	2.6	1.37851		Primary metabolism
WP_009889835.1		3-phosphoserine/phosphohydroxythreonine transaminase	2.61111	1.38466		Primary metabolism
WP_009895855.1		acetyl-CoA carboxylase, carboxyltransferase subunit beta	2.61538	1.38702		Primary metabolism
WP_009889688.1		6-phosphogluconolactonase	2.625	1.39232		Primary metabolism
WP_009908504.1	BTH_I0634	molybdopterin-dependent oxidoreductase	2.625	1.39232		Primary metabolism
WP_009888659.1	BTH_I2933	UbiX family flavin prenyltransferase	2.625	1.39232		Primary metabolism
WP_009895848.1	BTH_II0678	phosphoribosylanthranilate isomerase	2.63636	1.39855		Primary metabolism
WP_009892742.1		carbohydrate kinase	2.66667	1.41504		Primary metabolism
WP_009889199.1	BTH_I1278	tRNA guanosine(34) transglycosylase Tgt	2.66667	1.41504	QS	Primary metabolism
WP_009891432.1	BTH_I2529	AMP-binding protein	2.68421	1.4245	QS	Primary metabolism
WP_009895064.1	BTH_II0275	PaaI family thioesterase	2.7	1.43296	QS	Primary metabolism
WP_009892754.1	BTH_I0676	carboxypeptidase-like regulatory domain-containing protein	2.71429	1.44057	QS	Primary metabolism
WP_009889228.1	BTH_I1293	cob(I)yrinic acid a,c-diamide adenosyltransferase	2.71429	1.44057		Primary metabolism
WP_009896424.1	BTH_II0987	glutathione S-transferase	2.71429	1.44057	QS	Primary metabolism
WP_004192506.1		MULTISPECIES: hypothetical protein	2.71429	1.44057		Primary metabolism
WP_009895295.1	BTH_II0412	thymidine phosphorylase	2.71429	1.44057		Primary metabolism
WP_009892491.1	BTH_I0848	pantoate--beta-alanine ligase	2.73913	1.45372		Primary metabolism
WP_009890646.1		fatty-acid--CoA ligase	2.74074	1.45457		Primary metabolism
WP_009895576.1		N-acetylmuramoyl-L-alanine amidase	2.74194	1.45519		Primary metabolism
WP_009890107.1		adenylyl-sulfate kinase	2.75	1.45943		Primary metabolism
WP_009893416.1		alkylphosphonate utilization protein	2.75	1.45943		Primary metabolism
WP_009893242.1		enoyl-CoA hydratase/isomerase family protein	2.75	1.45943		Primary metabolism
WP_009890676.1	BTH_I2156	GNAT family N-acetyltransferase	2.75	1.45943		Primary metabolism
WP_009890762.1	BTH_I2202	molybdopterin synthase catalytic subunit MoaE	2.75	1.45943		Primary metabolism
WP_009893878.1		NAD-dependent dehydratase	2.75	1.45943		Primary metabolism
WP_009892320.1		putative lipopolysaccharide heptosyltransferase III	2.75	1.45943		Primary metabolism
WP_009889241.1	BTH_I1301	NAD kinase	2.76923	1.46949		Primary metabolism
WP_009890067.1	BTH_I1779	N-succinylarginine dihydrolase	2.77778	1.47393	QS	Primary metabolism
WP_009892345.1		glycoside hydrolase family 15 protein	2.81818	1.49476		Primary metabolism
WP_009893862.1	BTH_II1954	FAD-binding oxidoreductase	2.83333	1.5025		Primary metabolism
WP_009896230.1		FAD-binding oxidoreductase	2.83333	1.5025		Primary metabolism
WP_009889154.1	BTH_I1255	glutathione S-transferase N-terminal domain-containing protein	2.83333	1.5025		Primary metabolism
WP_009889907.1		molybdopterin adenylyltransferase	2.83333	1.5025		Primary metabolism
WP_009890858.1		RluA family pseudouridine synthase	2.83333	1.5025		Primary metabolism
WP_009892133.1	BTH_I1088	pyridoxal phosphate-dependent aminotransferase	2.84615	1.50901		Primary metabolism
WP_009890509.1		allantoicase	2.85714	1.51457		Primary metabolism
WP_009891199.1		lysine N(6)-hydroxylase/L-ornithine N(5)-oxygenase family protein	2.86842	1.52026		Primary metabolism
WP_009888698.1		DsbC family protein	2.87234	1.52223		Primary metabolism
WP_009894350.1		2-oxo acid dehydrogenase subunit E2	2.89744	1.53478		Primary metabolism
WP_009894934.1		SDR family oxidoreductase	2.9	1.53605		Primary metabolism
WP_009894343.1		4'-phosphopantetheinyl transferase superfamily protein	3	1.58496		Primary metabolism
WP_009893630.1		7-cyano-7-deazaguanine synthase QueC	3	1.58496		Primary metabolism
WP_009894572.1	BTH_II0035	fumarate/nitrate reduction transcriptional regulator Fnr	3	1.58496	QS	Primary metabolism
WP_009892947.1		HIT family protein	3	1.58496		Primary metabolism
WP_009891983.1	BTH_I2817	SDR family oxidoreductase	3	1.58496		Primary metabolism
WP_009897418.1	BTH_II1554	ribokinase	3.05882	1.61298		Primary metabolism
WP_009892909.1		4-hydroxythreonine-4-phosphate dehydrogenase PdxA	3.08333	1.62449		Primary metabolism
WP_009893237.1	BTH_I0367	D-glycero-beta-D-manno-heptose 1-phosphate adenylyltransferase	3.16667	1.66297		Primary metabolism
WP_080511322.1		squalene/phytoene synthase family protein	3.16667	1.66297		Primary metabolism
WP_025369341.1		phosphoribosyltransferase	3.18182	1.66985		Primary metabolism
WP_009896746.1		SDR family oxidoreductase	3.2	1.67807		Primary metabolism
WP_009897170.1	BTH_II1406	GFA family protein	3.25	1.70044	QS	Primary metabolism
WP_009894986.1		hydrolase	3.25	1.70044		Primary metabolism
WP_009890744.1	BTH_I2192	MULTISPECIES: glycosyltransferase	3.3	1.72247		Primary metabolism
WP_009888211.1		flavodoxin family protein	3.33333	1.73697		Primary metabolism
WP_009889216.1	BTH_I1287	pyrroline-5-carboxylate reductase	3.38462	1.75899		Primary metabolism
WP_009889200.1		tRNA preQ1(34) S-adenosylmethionine ribosyltransferase-isomerase QueA	3.4	1.76553		Primary metabolism
WP_009890743.1	BTH_I2191	formyltransferase	3.5	1.80735		Primary metabolism
WP_004195225.1	BTH_I0483	MULTISPECIES: HPr(Ser) kinase/phosphatase	3.5	1.80735		Primary metabolism
WP_009889952.1	BTH_I1697	nicotinate phosphoribosyltransferase	3.5	1.80735		Primary metabolism
WP_009890878.1	BTH_I2264	phosphoserine phosphatase SerB	3.5	1.80735	QS	Primary metabolism
WP_025369373.1		class I SAM-dependent methyltransferase	3.54545	1.82597		Primary metabolism
WP_009893264.1	BTH_I0352	SDR family oxidoreductase	3.5625	1.83289		Primary metabolism
WP_009892474.1	BTH_I0863	HAD family phosphatase	3.6	1.848		Primary metabolism
WP_011401829.1	BTH_I0658	lipopolysaccharide heptosyltransferase II	3.6	1.848		Primary metabolism
WP_009897675.1		SDR family NAD(P)-dependent oxidoreductase	3.6	1.848		Primary metabolism
WP_009893042.1	BTH_I0490	HAD family hydrolase	3.66667	1.87447		Primary metabolism
WP_009896261.1		GNAT family N-acetyltransferase	3.71429	1.89308		Primary metabolism
WP_009892766.1		5-(carboxyamino)imidazole ribonucleotide mutase	3.75	1.90689		Primary metabolism
WP_009895847.1	BTH_II0677	tRNA pseudouridine(38-40) synthase TruA	3.75	1.90689		Primary metabolism
WP_009894188.1		ureidoglycolate lyase	3.75	1.90689		Primary metabolism
WP_009897494.1		2OG-Fe(II) oxygenase	4	2		Primary metabolism
WP_009895710.1	BTH_II0600	homoserine kinase	4	2	QS	Primary metabolism
WP_009892921.1		MULTISPECIES: acyl-CoA thioesterase	4	2		Primary metabolism
WP_009888715.1	BTH_I2904	phenylacetate--CoA ligase	4	2		Primary metabolism
WP_009888459.1	BTH_I3033	protein-methionine-sulfoxide reductase catalytic subunit MsrP	4	2		Primary metabolism
WP_009891396.1	BTH_I2511	quinone-dependent dihydroorotate dehydrogenase	4	2		Primary metabolism
WP_009895072.1	BTH_II0279	class I SAM-dependent methyltransferase	4.04348	2.0156	QS	Primary metabolism
WP_009891406.1		ribose-5-phosphate isomerase RpiA	4.33333	2.11548		Primary metabolism
WP_009889748.1	BTH_I1586	guanylate kinase	4.44444	2.152		Primary metabolism
WP_009895062.1		alpha/beta hydrolase	4.5	2.16993		Primary metabolism
WP_009888717.1		2-(1,2-epoxy-1,2-dihydrophenyl)acetyl-CoA isomerase PaaG	4.75	2.24793		Primary metabolism
WP_009897255.1	BTH_II1457	delta(1)-pyrroline-2-carboxylate reductase family protein	4.75	2.24793		Primary metabolism
WP_009894498.1	BTH_II0006	L-threonine 3-dehydrogenase	4.75	2.24793		Primary metabolism
WP_009896341.1	BTH_II0949	enoyl-CoA hydratase/isomerase family protein	5	2.32193	QS	Primary metabolism
WP_009891135.1		family 10 glycosylhydrolase	5	2.32193		Primary metabolism
WP_009890467.1	BTH_I2043	kinase/pyrophosphorylase	5.2	2.37851		Primary metabolism
WP_009896757.1	BTH_II1201	Fe2+-dependent dioxygenase	5.66667	2.5025	QS	Primary metabolism
WP_009893455.1	BTH_I0234	complex I NDUFA9 subunit family protein	6	2.58496		Primary metabolism
WP_009894349.1	BTH_II2301	dihydrolipoyl dehydrogenase	6.35714	2.66838	QS	Primary metabolism
WP_009897660.1		acyl-CoA synthetase	6.5	2.70044		Primary metabolism
WP_009894351.1		alpha-ketoacid dehydrogenase subunit beta	6.54545	2.71049		Primary metabolism
WP_009893625.1		2-dehydro-3-deoxyglucarate aldolase	9	3.16993		Primary metabolism
WP_009892200.1	BTH_I1052	carbonic anhydrase	13.75	3.78136	QS	Primary metabolism
WP_025370306.1		PenI family class A extended-spectrum beta-lactamase	2.6	1.37851		Primary metabolism
WP_009893638.1	BTH_I0131	zinc metalloprotease HtpX	2.28571	1.19265		Protease
WP_009909880.1		aspartyl protease family protein	4.25	2.08746		Protease
WP_009893562.1		ATP-dependent protease subunit HslV	2.4	1.26303		Protease
WP_011401833.1	BTH_I0675	DegQ family serine endoprotease	1.83784	0.878009	QS	Protease
WP_009888560.1		Do family serine endopeptidase	1.91304	0.93587		Protease
WP_009892763.1	BTH_I0670	SGNH/GDSL hydrolase family protein	2.5	1.32193		Protease
WP_011401901.1	BTH_I0907	serine protease inhibitor ecotin	1.89231	0.920147		Protease
WP_009893059.1	BTH_I0481	LON peptidase substrate-binding domain-containing protein	2.22222	1.152		Protease
WP_009890611.1	BTH_I2122	endopeptidase La	-1.85024	-0.887714		Protease
WP_009889905.1	BTH_I1669	M48 family metallopeptidase	-2	-1		Protease
WP_009898028.1	BTH_II1852	M28 family metallopeptidase	-2.5	-1.32193	QS	Protease
WP_009889793.1		aminopeptidase N	-2.73469	-1.45138		Protease
WP_009892110.1	BTH_I2888	M24 family metallopeptidase	-4	-2		Protease
WP_009889459.1	BTH_I1421	peptidase S1	-9.75	-3.2854	QS	Protease
WP_009893002.1	BTH_I0516	BMA_0021/BMA_0022 family TOMM bacteriocin	-2.6875	-1.42626	QS	Secondary metabolites (including antimicrobial biosynthesis)
WP_009893001.1	BTH_I0517	TOMM precursor leader peptide-binding protein	-3.1875	-1.67243	QS	Secondary metabolites (including antimicrobial biosynthesis)
WP_009894888.1		non-ribosomal peptide synthetase	-3.75	-1.90689		Secondary metabolites (including antimicrobial biosynthesis)
WP_009893003.1	BTH_I0515	BMA_0021/BMA_0022 family TOMM bacteriocin	-4.66667	-2.22239		Secondary metabolites (including antimicrobial biosynthesis)
WP_011401796.1	BTH_I0514	TOMM system kinase/cyclase fusion protein	-7.16667	-2.8413		Secondary metabolites (including antimicrobial biosynthesis)
WP_011402028.1	BTH_I1341	type I polyketide synthase	-24.75	-4.62936	QS	Secondary metabolites (including antimicrobial biosynthesis)
WP_009897698.1	BTH_II1706	radical SAM protein	-3.6	-1.848	QS	Secondary metabolites (including antimicrobial biosynthesis)
WP_009891761.1	BTH_I2691	hypothetical protein	-10.4286	-3.38247	QS	Secondary metabolites (including antimicrobial biosynthesis)
WP_009897717.1	BTH_II1713	ergothioneine biosynthesis protein EgtB	3.4	1.76553	QS	Secondary metabolites (including antimicrobial biosynthesis)
WP_009892364.1		spermidine synthase	2.27778	1.18763		Secondary metabolites (including antimicrobial biosynthesis)
WP_009894052.1	BTH_II2094	NAD(P)-binding domain-containing protein	-2	-1	QS	Secondary metabolites (including antimicrobial biosynthesis)
WP_009894055.1	BTH_II2096	AMP-binding protein	-2.68421	-1.4245	QS	Secondary metabolites (including antimicrobial biosynthesis)
WP_011401503.1	BTH_II2088	alpha/beta fold hydrolase	-3.08333	-1.62449	QS	Secondary metabolites (including antimicrobial biosynthesis)
WP_009894059.1	BTH_II2099	fatty acyl-AMP ligase	-3.57143	-1.8365	QS	Secondary metabolites (including antimicrobial biosynthesis)
WP_009894051.1	BTH_II2093	thioester reductase domain-containing protein	-7.57143	-2.92057	QS	Secondary metabolites (including antimicrobial biosynthesis)
WP_009896833.1	BTH_II1234	SDR family NAD(P)-dependent oxidoreductase	-2.3	-1.20163	QS	Secondary metabolites (including antimicrobial biosynthesis)
WP_009896836.1	BTH_II1236	non-ribosomal peptide synthetase	-2.32432	-1.21681	QS	Secondary metabolites (including antimicrobial biosynthesis)
WP_009896838.1	BTH_II1238	MBL fold metallo-hydrolase	-3.07805	-1.62202	QS	Secondary metabolites (including antimicrobial biosynthesis)
WP_009896840.1	BTH_II1239	GNAT family N-acetyltransferase	-2.9	-1.53605	QS	Secondary metabolites (including antimicrobial biosynthesis)
WP_009893822.1	BTH_II1929	hypothetical protein	-4.25	-2.08746	QS	Secondary metabolites (including antimicrobial biosynthesis)
WP_009893825.1	BTH_II1931	MBL fold metallo-hydrolase	-5.5	-2.45943	QS	Secondary metabolites (including antimicrobial biosynthesis)
WP_009893827.1	BTH_II1932	ketoacyl-ACP synthase III	-7.25	-2.85798	QS	Secondary metabolites (including antimicrobial biosynthesis)
WP_011400833.1	BTH_II0205	NAD(P)-dependent oxidoreductase	-6.5	-2.70044	QS	Secondary metabolites (including antimicrobial biosynthesis)
WP_009894895.1	BTH_II0207	methyltransferase	-5.5	-2.45943	QS	Secondary metabolites (including antimicrobial biosynthesis)
WP_009896789.1	BTH_II1211	type I polyketide synthase	-17.5	-4.12928	QS	Secondary metabolites (including antimicrobial biosynthesis)
WP_011401193.1	BTH_II1218	fatty acyl-AMP ligase	-2.14286	-1.09954	QS	Secondary metabolites (including antimicrobial biosynthesis)
WP_009895639.1	BTH_II0564	chlorinating enzyme	-2.26316	-1.17834	QS	Secondary metabolites (including antimicrobial biosynthesis)
WP_011401192.1	BTH_II1214	non-ribosomal peptide synthetase	-4.73333	-2.24286	QS	Secondary metabolites (including antimicrobial biosynthesis)
WP_009896793.1	BTH_II1213	amino acid adenylation domain-containing protein	-6.13043	-2.61599	QS	Secondary metabolites (including antimicrobial biosynthesis)
WP_009891215.1	BTH_I2426	MbtH family NRPS accessory protein	3.14286	1.65208		Secondary metabolites (including antimicrobial biosynthesis)
WP_011402345.1	BTH_I2364	non-ribosomal peptide synthetase	-2.22693	-1.15506		Secondary metabolites (including antimicrobial biosynthesis)
WP_009891077.1	BTH_I2362	acyl-CoA dehydrogenase family protein	1.5914	0.670295		Secondary metabolites (including antimicrobial biosynthesis)
WP_009891068.1	BTH_I2357	alpha/beta fold hydrolase	3.22222	1.68806		Secondary metabolites (including antimicrobial biosynthesis)
WP_009890418.1		2,3,4,5-tetrahydropyridine-2,6-dicarboxylate N-succinyltransferase DapD	1.71579	0.778873		Secondary metabolites (including antimicrobial biosynthesis)
WP_009892908.1	BTH_I0578	16S rRNA (adenine(1518)-N(6)/adenine(1519)-N(6))-dimethyltransferase RsmA	3.75	1.90689		Ribosome-Traduction
WP_009888758.1	BTH_I1110	16S rRNA (cytosine(1402)-N(4))-methyltransferase RsmH	2.55556	1.35364		Ribosome-Traduction
WP_009889024.1	BTH_I1192	16S rRNA (uracil(1498)-N(3))-methyltransferase	2	1		Ribosome-Traduction
WP_009888432.1	BTH_I3045	30S ribosomal protein S13	1.82143	0.86507	QS	Ribosome-Traduction
WP_009890412.1	BTH_I2013	50S ribosomal protein L3 N(5)-glutamine methyltransferase	3.07143	1.61891		Ribosome-Traduction
WP_004192938.1	BTH_I2592	MULTISPECIES: 50S ribosomal protein L20	2.38235	1.25239	QS	Ribosome-Traduction
WP_004198318.1	BTH_I0166	MULTISPECIES: RNA polymerase-binding protein DksA	1.84211	0.881356		Ribosome-Traduction
WP_009888664.1	BTH_I2930	peptide chain release factor 1	2.5	1.32193		Ribosome-Traduction
WP_009890374.1	BTH_I1992	ribonuclease E activity regulator RraA	3.33333	1.73697		Ribosome-Traduction
WP_011402133.1		ribosome-associated protein	3	1.58496		Ribosome-Traduction
WP_009893049.1	BTH_I0485	ribosome-associated translation inhibitor RaiA	2.70833	1.43741		Ribosome-Traduction
WP_009891575.1	BTH_I2598	RidA family protein	5.33333	2.41504		Ribosome-Traduction
WP_009889128.1	BTH_I1240	tyrosine--tRNA ligase	1.95402	0.966447	QS	Ribosome-Traduction
WP_009889706.1		outer membrane lipoprotein chaperone LolA	2.125	1.08746		Ribosome-Traduction
WP_009890966.1		Spy/CpxP family protein refolding chaperone	2	1		Ribosome-Traduction
WP_009892911.1	BTH_I0576	chaperone SurA	1.82979	0.871676		Ribosome-Traduction
WP_004199857.1	BTH_I3061	MULTISPECIES: 50S ribosomal protein L16	1.80392	0.851137	QS	Ribosome-Traduction
WP_009891499.1	BTH_I2563	MULTISPECIES: 30S ribosome-binding factor RbfA	1.8	0.847997		Ribosome-Traduction
WP_004193673.1	BTH_I2179	MULTISPECIES: 30S ribosomal protein S6	1.78161	0.833181	QS	Ribosome-Traduction
WP_009888451.1		ribosome biogenesis GTP-binding protein YihA/YsxC	1.76471	0.819428		Ribosome-Traduction
WP_009891412.1	BTH_I2518	23S rRNA (guanosine(2251)-2'-O)-methyltransferase RlmB	1.73913	0.798366		Ribosome-Traduction
WP_009892596.1	BTH_I0773	RsmB/NOP family class I SAM-dependent RNA methyltransferase	1.73333	0.793549		Ribosome-Traduction
WP_009891560.1		phenylalanine--tRNA ligase subunit alpha	1.72131	0.783508		Ribosome-Traduction
WP_009890036.1	BTH_I1750	copper chaperone PCu(A)C	1.71429	0.777608	QS	Ribosome-Traduction
WP_004199275.1	BTH_I3066	MULTISPECIES: 50S ribosomal protein L23	1.63415	0.708537	QS	Ribosome-Traduction
WP_011402238.1	BTH_I2028	translation elongation factor Ts	1.62009	0.696072	QS	Ribosome-Traduction
WP_009890173.1	BTH_I1883	lysine--tRNA ligase	1.59211	0.670936	QS	Ribosome-Traduction
WP_004202755.1	BTH_I3050	MULTISPECIES: 50S ribosomal protein L30	1.58824	0.667425	QS	Ribosome-Traduction
WP_004197948.1	BTH_I3055	MULTISPECIES: 30S ribosomal protein S14	1.58209	0.661831	QS	Ribosome-Traduction
WP_009892694.1	BTH_I0718	tRNA cyclic N6-threonylcarbamoyladenosine(37) synthase TcdA	1.57143	0.652077		Ribosome-Traduction
WP_009895739.1	BTH_II0616	tRNA (adenosine(37)-N6)-threonylcarbamoyltransferase complex transferase subunit TsaD	1.57143	0.652077	QS	Ribosome-Traduction
WP_004193360.1	BTH_I2181	MULTISPECIES: 30S ribosomal protein S18	1.52632	0.610053	QS	Ribosome-Traduction
WP_009890821.1	BTH_I2235	histidine--tRNA ligase	1.5	0.584963		Ribosome-Traduction
WP_004189743.1	BTH_I0735	MULTISPECIES: 30S ribosomal protein S20	1.5	0.584963	QS	Ribosome-Traduction
WP_009891643.1	BTH_I2633	valine--tRNA ligase	-1.59434	-0.672959		Ribosome-Traduction
WP_009891699.1	BTH_I2661	alanine--tRNA ligase	-1.98537	-0.989405		Ribosome-Traduction
WP_009896276.1	BTH_II0916	chaperonin GroEL	-3.25	-1.70044	QS	Ribosome-Traduction
WP_009890869.1		30S ribosomal protein S12 methylthiotransferase RimO	-3.71429	-1.89308		Ribosome-Traduction
WP_009890809.1	BTH_I2227	3'-5' exonuclease	3.23077	1.69188		DNA repair, replication and transcription
WP_009893062.1	BTH_I0479	bifunctional DNA-formamidopyrimidine glycosylase/DNA-(apurinic or apyrimidinic site) lyase	2.16667	1.11548		DNA repair, replication and transcription
WP_009890106.1	BTH_I1815	DNA photolyase family protein	2.5	1.32193		DNA repair, replication and transcription
WP_009890675.1	BTH_I2155	DNA polymerase III subunit delta'	2.11111	1.078		DNA repair, replication and transcription
WP_009891927.1	BTH_I2791	DNA polymerase III subunit epsilon	3	1.58496		DNA repair, replication and transcription
WP_009889957.1	BTH_I1701	DNA recombination protein RmuC	1.88	0.910733		DNA repair, replication and transcription
WP_009889270.1		DnaA regulatory inactivator Hda	2.75	1.45943		DNA repair, replication and transcription
WP_009890673.1	BTH_I2154	dTMP kinase	5.6	2.48543		DNA repair, replication and transcription
WP_009890139.1	BTH_I1847	exodeoxyribonuclease III	2.47368	1.30666		DNA repair, replication and transcription
WP_009889041.1	BTH_I1202	FCD domain-containing protein	4.5	2.16993		DNA repair, replication and transcription
WP_025369862.1		H-NS histone family protein	2.375	1.24793		DNA repair, replication and transcription
WP_009889204.1	BTH_I1281	hydrogen peroxide-inducible genes activator	1.88	0.910733		DNA repair, replication and transcription
WP_009889848.1	BTH_I1639	integration host factor subunit beta	2.22222	1.152	QS	DNA repair, replication and transcription
WP_011400919.1	BTH_II0465	ISL3-like element ISBma1 family transposase	5.5	2.45943		DNA repair, replication and transcription
WP_006024892.1	BTH_I0849	MULTISPECIES: segregation/condensation protein A	2.16667	1.11548		DNA repair, replication and transcription
WP_009893031.1	BTH_I0500	single-stranded DNA-binding protein	1.83929	0.879146	QS	DNA repair, replication and transcription
WP_009888488.1	BTH_I3015	transposase	1.88679	0.915936	QS	DNA repair, replication and transcription
WP_009894196.1	BTH_II2207	H-NS histone family protein	1.8125	0.857981		DNA repair, replication and transcription
WP_009890790.1	BTH_I2220	YbaB/EbfC family nucleoid-associated protein	1.78261	0.83399		DNA repair, replication and transcription
WP_009893587.1	BTH_I0151	exodeoxyribonuclease III	1.66667	0.736966		DNA repair, replication and transcription
WP_009889574.1	BTH_I1463	Holliday junction resolvase RuvX	1.66667	0.736966		DNA repair, replication and transcription
WP_009889250.1	BTH_I1306	nucleotide exchange factor GrpE	1.65217	0.724366		DNA repair, replication and transcription
WP_009894485.1	BTH_II0001	DNA-binding protein	1.63636	0.710493		DNA repair, replication and transcription
WP_006025329.1	BTH_I1284	MULTISPECIES: non-specific DNA-binding protein DpsA	1.55882	0.640458	QS	DNA repair, replication and transcription
WP_011400993.1	BTH_II0701	HU family DNA-binding protein	1.51031	0.594844		DNA repair, replication and transcription
WP_025404080.1		restriction endonuclease subunit S	-1.54286	-0.625604		DNA repair, replication and transcription
WP_009890225.1	BTH_I1913	DNA mismatch repair protein MutS	-1.56098	-0.642448		DNA repair, replication and transcription
WP_009893033.1		excinuclease ABC subunit UvrA	-1.66667	-0.736966		DNA repair, replication and transcription
WP_009891414.1		ribonuclease R	-1.51316	-0.597563		DNA repair, replication and transcription
WP_009896642.1		DEAD/DEAH box helicase	-1.75	-0.807355		DNA repair, replication and transcription
WP_009891641.1	BTH_I2632	UvrD-helicase domain-containing protein	-1.78571	-0.836501		DNA repair, replication and transcription
WP_011402148.1	BTH_I1730	ribonuclease III	-1.90476	-0.929611		DNA repair, replication and transcription
WP_009894908.1		ATP-dependent RNA helicase DbpA	-2.1	-1.07039		DNA repair, replication and transcription
WP_009890429.1	BTH_I2022	NAD-dependent DNA ligase LigA	-2.08333	-1.05889		DNA repair, replication and transcription
WP_009891859.1	BTH_I2743	type I restriction-modification system subunit M	-2.13846	-1.09657	QS	DNA repair, replication and transcription
WP_009888974.1		RNB domain-containing ribonuclease	-2.3	-1.20163		DNA repair, replication and transcription
WP_025404107.1		Rne/Rng family ribonuclease	-2.35227	-1.23406		DNA repair, replication and transcription
WP_009889500.1	BTH_I2735; BTH_I1450; BTH_I3140; BTH_I2688; BTH_I1439	MULTISPECIES: IS66 family transposase	-2.4	-1.26303		DNA repair, replication and transcription
WP_009893647.1		DNA topoisomerase III	-2.4486	-1.29196		DNA repair, replication and transcription
WP_009888294.1		DNA helicase RecQ	-2.5	-1.32193		DNA repair, replication and transcription
WP_009892329.1		DNA polymerase III subunit alpha	-2.63636	-1.39855		DNA repair, replication and transcription
WP_009893968.1	BTH_II2036	excinuclease ABC subunit UvrB	-2.68421	-1.4245		DNA repair, replication and transcription
WP_011402067.1		MULTISPECIES: ATP-dependent helicase	-2.94872	-1.56009		DNA repair, replication and transcription
WP_009896703.1	BTH_II1164	histone deacetylase family protein	-3.35294	-1.74543	QS	DNA repair, replication and transcription
WP_009891856.1	BTH_I2740	type I restriction endonuclease subunit R	-3.52381	-1.81714	QS	DNA repair, replication and transcription
WP_009894643.1		excinuclease ABC subunit UvrA	-4	-2		DNA repair, replication and transcription
WP_009890027.1		excinuclease ABC subunit UvrC	-4.25	-2.08746		DNA repair, replication and transcription
WP_011401673.1	BTH_I0114	BREX-2 system adenine-specific DNA-methyltransferase PglX	-4.72727	-2.24101		DNA repair, replication and transcription
WP_009891810.1	BTH_I2719	MULTISPECIES: UvrD-helicase domain-containing protein	-5	-2.32193	QS	DNA repair, replication and transcription
WP_009890130.1		ATP-dependent RNA helicase HrpA	-5.5	-2.45943		DNA repair, replication and transcription
WP_009893805.1	BTH_II1921	alpha-E domain-containing protein	2.25	1.16993	QS	Others/Uncharacterized
WP_009890679.1	BTH_I2158	ankyrin repeat domain-containing protein	2.79487	1.48278		Others/Uncharacterized
WP_009892966.1	BTH_I0538	CHRD domain-containing protein	2	1		Others/Uncharacterized
WP_009890134.1	BTH_I1842	competence/damage-inducible protein A	2.38462	1.25376		Others/Uncharacterized
WP_009889949.1	BTH_I1693	CreA family protein	1.83333	0.874469		Others/Uncharacterized
WP_009890965.1	BTH_I2303	depolymerase	1.85714	0.893085	QS	Others/Uncharacterized
WP_009893958.1		DUF1857 family protein	2.14286	1.09954		Others/Uncharacterized
WP_011401863.1	BTH_I0757	DUF192 domain-containing protein	2.125	1.08746		Others/Uncharacterized
WP_009891474.1	BTH_I2551	DUF2147 domain-containing protein	4.75	2.24793	QS	Others/Uncharacterized
WP_009889646.1	BTH_I1523	DUF2520 domain-containing protein	3	1.58496		Others/Uncharacterized
WP_009896347.1	BTH_II0952	DUF2827 domain-containing protein	2.05882	1.04182		Others/Uncharacterized
WP_009896265.1		DUF2891 domain-containing protein	2.33333	1.22239		Others/Uncharacterized
WP_009889396.1		DUF3318 domain-containing protein	2.57143	1.36257		Others/Uncharacterized
WP_009895207.1		DUF411 domain-containing protein	4	2		Others/Uncharacterized
WP_009889795.1		DUF4136 domain-containing protein	3.45455	1.7885		Others/Uncharacterized
WP_009897719.1		DUF427 domain-containing protein	3.125	1.64386		Others/Uncharacterized
WP_009890728.1	BTH_I2184	DUF47 domain-containing protein	3.04762	1.60768		Others/Uncharacterized
WP_009893553.1		DUF484 family protein	2.25	1.16993		Others/Uncharacterized
WP_009892939.1	BTH_I0559	DUF502 domain-containing protein	2.875	1.52356	QS	Others/Uncharacterized
WP_009890882.1	BTH_I2265	DUF6013 family protein	3.22727	1.69032	QS	Others/Uncharacterized
WP_009895568.1	BTH_II0531	DUF883 family protein	1.98571	0.989658	QS	Others/Uncharacterized
WP_009892964.1	BTH_I0540	EcsC family protein	2.125	1.08746		Others/Uncharacterized
WP_009897492.1		hypothetical protein	3.8	1.926		Others/Uncharacterized
WP_162482706.1		hypothetical protein	3	1.58496		Others/Uncharacterized
WP_009889505.1		hypothetical protein	2.8	1.48543		Others/Uncharacterized
WP_009893887.1	BTH_II1973	hypothetical protein	2.55556	1.35364	QS	Others/Uncharacterized
WP_009895711.1	BTH_II0601	hypothetical protein	2.5	1.32193		Others/Uncharacterized
WP_009890196.1	BTH_I1896	hypothetical protein	2.35714	1.23704		Others/Uncharacterized
WP_196587582.1		hypothetical protein	2.25	1.16993		Others/Uncharacterized
WP_009895567.1	BTH_II0530	hypothetical protein	2.2439	1.16601	QS	Others/Uncharacterized
WP_038707867.1		hypothetical protein	2	1		Others/Uncharacterized
WP_009889572.1		hypothetical protein	2	1		Others/Uncharacterized
WP_009890687.1	BTH_I2163	hypothetical protein	1.95876	0.969943	QS	Others/Uncharacterized
WP_009891191.1		hypothetical protein	1.95495	0.967135		Others/Uncharacterized
WP_009897217.1	BTH_II1433	hypothetical protein	1.85	0.887525		Others/Uncharacterized
WP_025369611.1		lipoprotein insertase outer membrane protein LolB	2.04762	1.03395		Others/Uncharacterized
WP_006024874.1	BTH_I0832	MULTISPECIES: cell division protein ZapA	2.07692	1.05445		Others/Uncharacterized
WP_004526894.1	BTH_I2487	MULTISPECIES: hypothetical protein	2.25	1.16993		Others/Uncharacterized
WP_127446402.1		MULTISPECIES: hypothetical protein	2	1		Others/Uncharacterized
WP_009890275.1	BTH_I1932	MULTISPECIES: hypothetical protein	3.71429	1.89308		Others/Uncharacterized
WP_009893706.1		MULTISPECIES: hypothetical protein	2.21429	1.14684		Others/Uncharacterized
WP_006026948.1	BTH_I2250	MULTISPECIES: YdcH family protein	3	1.58496	QS	Others/Uncharacterized
WP_009897676.1	BTH_II1695	outer membrane protein assembly factor BamE	2.2	1.1375		Others/Uncharacterized
WP_009890963.1	BTH_I2302	PGDYG domain-containing protein	2.25	1.16993		Others/Uncharacterized
WP_009892887.1	BTH_I0590	PhoH family protein	2	1	QS	Others/Uncharacterized
WP_009892510.1	BTH_I0830	SIMPL domain-containing protein	2.14286	1.09954		Others/Uncharacterized
WP_009896216.1	BTH_II0882	SRPBCC family protein	1.85714	0.893085		Others/Uncharacterized
WP_009891685.1	BTH_I2656	YbjQ family protein	2.2	1.1375		Others/Uncharacterized
WP_009896426.1	BTH_II0990	YceH family protein	4	2		Others/Uncharacterized
WP_009895571.1	BTH_II0533	YciI family protein	3.2	1.67807	QS	Others/Uncharacterized
WP_009891292.1	BTH_I2468	YeaH/YhbH family protein	3.25926	1.70454	QS	Others/Uncharacterized
WP_009889398.1	BTH_I1387	YqjD family protein	2.05714	1.04064		Others/Uncharacterized
WP_009888802.1	BTH_I1132	cell division protein ZapD	3	1.58496		Others/Uncharacterized
WP_009888927.1		CNP1-like family protein	2.16667	1.11548		Others/Uncharacterized
WP_009890522.1		dodecin family protein	2.75	1.45943		Others/Uncharacterized
WP_009892756.1	BTH_I0674	HAMP domain-containing protein	4.5	2.16993		Others/Uncharacterized
WP_009888562.1		Nif3-like dinuclear metal center hexameric protein	1.86364	0.89812		Others/Uncharacterized
WP_009889906.1		oligoribonuclease	2.4	1.26303		Others/Uncharacterized
WP_009893058.1	BTH_I0482	RNase adapter RapZ	2.73333	1.45066		Others/Uncharacterized
WP_009890559.1	BTH_I2090	2-C-methyl-D-erythritol 2,4-cyclodiphosphate synthase	5	2.32193		Others/Uncharacterized
WP_009894118.1		hemin-degrading factor	1.80303	0.850424		Others/Uncharacterized
WP_009894758.1		ImpE protein	1.8	0.847997		Others/Uncharacterized
WP_009895718.1	BTH_II0604	TIGR00730 family Rossman fold protein	1.8	0.847997		Others/Uncharacterized
WP_009894115.1		DUF6232 family protein	1.8	0.847997		Others/Uncharacterized
WP_011402464.1		MULTISPECIES: contact-dependent inhibition immunity protein BcpI	1.8	0.847997		Others/Uncharacterized
WP_004189750.1	BTH_I1653	MULTISPECIES: electron transfer flavoprotein subunit beta/FixA family protein	1.77876	0.830873		Others/Uncharacterized
WP_009893006.1	BTH_I0512	hypothetical protein	1.77778	0.830075	QS	Others/Uncharacterized
WP_009892870.1	BTH_I0601	hypothetical protein	1.77778	0.830075	QS	Others/Uncharacterized
WP_004186076.1	BTH_I1571	MULTISPECIES: cell division topological specificity factor MinE	1.76	0.815575		Others/Uncharacterized
WP_009888941.1	BTH_I1151	hypothetical protein	1.72727	0.788496		Others/Uncharacterized
WP_009892459.1	BTH_I0874	heme biosynthesis protein HemY	1.71951	0.781999		Others/Uncharacterized
WP_009896550.1		MULTISPECIES: hypothetical protein	1.70968	0.773724		Others/Uncharacterized
WP_009891910.1	BTH_I2778	YhbY family RNA-binding protein	1.66667	0.736966		Others/Uncharacterized
WP_011402415.1	BTH_I2553	cell division protein ZapE	1.66667	0.736966		Others/Uncharacterized
WP_009895626.1		MbcA/ParS/Xre antitoxin family protein	1.66667	0.736966		Others/Uncharacterized
WP_009896349.1		DUF2827 domain-containing protein	1.64	0.713696		Others/Uncharacterized
WP_009892435.1	BTH_I0894	HAMP domain-containing protein	1.63636	0.710493		Others/Uncharacterized
WP_004194020.1	BTH_I1122	MULTISPECIES: cell division protein FtsA	1.62609	0.701404		Others/Uncharacterized
WP_025369802.1		BON domain-containing protein	1.625	0.70044		Others/Uncharacterized
WP_009894136.1		hypothetical protein	1.61538	0.691878		Others/Uncharacterized
WP_009889717.1	BTH_I1569	septum site-determining protein MinC	1.6	0.678072		Others/Uncharacterized
WP_009889747.1	BTH_I1585	YicC family protein	1.58667	0.665999		Others/Uncharacterized
WP_009893101.1		DNA-binding protein YbiB	1.58333	0.662965		Others/Uncharacterized
WP_009892493.1	BTH_I0846	ParA family protein	1.57576	0.656046		Others/Uncharacterized
WP_009892946.1	BTH_I0552	DUF971 domain-containing protein	1.57143	0.652077		Others/Uncharacterized
WP_025369324.1		immunity 52 family protein	1.55556	0.63743		Others/Uncharacterized
WP_009892673.1	BTH_I0730	YajQ family cyclic di-GMP-binding protein	1.55	0.632268		Others/Uncharacterized
WP_009892315.1		RcnB family protein	1.55	0.632268		Others/Uncharacterized
WP_004194380.1	BTH_I1123	MULTISPECIES: cell division protein FtsZ	1.51572	0.600006		Others/Uncharacterized
WP_009895858.1	BTH_II0684	SPOR domain-containing protein	1.51613	0.600393		Others/Uncharacterized
WP_004194247.1	BTH_I1235	MULTISPECIES: iron-sulfur cluster insertion protein ErpA	1.5	0.584963		Others/Uncharacterized
WP_009908885.1		GFA family protein	-1.54545	-0.628031		Others/Uncharacterized
WP_038707739.1		collagenase	-1.61538	-0.691878		Others/Uncharacterized
WP_011402190.1	BTH_I1867	phasin family protein	-1.62796	-0.703067		Others/Uncharacterized
WP_009893665.1	BTH_I0115	hypothetical protein	-1.62832	-0.703383		Others/Uncharacterized
WP_011400791.1	BTH_II0097	DUF2875 family protein	-1.64912	-0.721699		Others/Uncharacterized
WP_009896042.1		hypothetical protein	-1.65	-0.722466		Others/Uncharacterized
WP_009895923.1	BTH_II0719	avidin	-1.66667	-0.736966	QS	Others/Uncharacterized
WP_009897575.1		hypothetical protein	-1.77838	-0.830562		Others/Uncharacterized
WP_009891650.1		CHASE2 domain-containing protein	-1.81818	-0.862496		Others/Uncharacterized
WP_025404208.1		DUF748 domain-containing protein	-2.02778	-1.0199		Others/Uncharacterized
WP_009891518.1	BTH_I2568	SMC-Scp complex subunit ScpB	-2.09524	-1.06711		Others/Uncharacterized
WP_009890424.1	BTH_I2019	chromosome segregation protein SMC	-2.16216	-1.11247		Others/Uncharacterized
WP_009897472.1	BTH_II1579	DUF4892 domain-containing protein	-2.21053	-1.14439		Others/Uncharacterized
WP_011402551.1	BTH_I2965	tetratricopeptide repeat protein	-2.21951	-1.15024		Others/Uncharacterized
WP_009892681.1	BTH_I0727	AMP-binding protein	-2.25	-1.16993		Others/Uncharacterized
WP_025369414.1		hypothetical protein	-2.25	-1.16993		Others/Uncharacterized
WP_009896837.1		phosphopantetheine-binding protein	-2.285	-1.19219		Others/Uncharacterized
WP_009894148.1	BTH_II2166	DUF1214 domain-containing protein	-2.375	-1.24793		Others/Uncharacterized
WP_011400806.1	BTH_II0131	DUF6531 domain-containing protein	-2.66667	-1.41504		Others/Uncharacterized
WP_009896916.1		hypothetical protein	-2.85714	-1.51457		Others/Uncharacterized
WP_011402463.1		ShlB/FhaC/HecB family hemolysin secretion/activation protein	-3	-1.58496		Others/Uncharacterized
WP_011401718.1	BTH_I0284	LemA family protein	-3.16667	-1.66297		Others/Uncharacterized
WP_009894053.1		hypothetical protein	-3.375	-1.75489		Others/Uncharacterized
WP_009893912.1	BTH_II1993	hypothetical protein	-3.4	-1.76553	QS	Others/Uncharacterized
WP_011402255.1	BTH_I2082	penicillin-binding protein 1A	-3.4	-1.76553		Others/Uncharacterized
WP_009895299.1	BTH_II0414	BON domain-containing protein	-3.44444	-1.78427		Others/Uncharacterized
WP_009890338.1	BTH_I1971	ATP-grasp domain-containing protein	-3.52632	-1.81816	QS	Others/Uncharacterized
WP_009892842.1	BTH_I0617	DUF4142 domain-containing protein	-3.71429	-1.89308		Others/Uncharacterized
WP_154660017.1		hypothetical protein	-4	-2		Others/Uncharacterized
WP_009894165.1	BTH_II2181	GDL motif peptide-associated radical SAM/SPASM maturase	-4.21429	-2.07529		Others/Uncharacterized
WP_025369307.1		adenylyl-sulfate kinase	-5	-2.32193		Others/Uncharacterized
WP_009907064.1		hypothetical protein	-5.5	-2.45943		Others/Uncharacterized
WP_009894662.1	BTH_II0086	extracellular solute-binding protein	-6	-2.58496	QS	Others/Uncharacterized
WP_009895472.1	BTH_II0488	Rieske 2Fe-2S domain-containing protein	-7.25	-2.85798	QS	Others/Uncharacterized
WP_009893903.1		SLBB domain-containing protein	-8.33333	-3.05889		Others/Uncharacterized
WP_009892840.1		FAD-binding protein	-8.75	-3.12928		Others/Uncharacterized
WP_009895610.1		polysaccharide biosynthesis/export family protein	-9.75	-3.2854		Others/Uncharacterized
WP_009893766.1		pentapeptide repeat-containing protein	-11.25	-3.49185		Others/Uncharacterized
WP_009893824.1		AMP-binding protein	-15.4865	-3.95294		Others/Uncharacterized
WP_009895308.1		alpha/beta fold hydrolase	-16.875	-4.07682		Others/Uncharacterized
WP_004193727.1	BTH_I2640	MULTISPECIES: sulfurtransferase TusA family protein	1.76923	0.823122		Others/Uncharacterized
WP_009889020.1		MULTISPECIES: barstar family protein	2	1		Others/Uncharacterized
WP_009896969.1		carboxypeptidase regulatory-like domain-containing protein	-3.83333	-1.9386		Others/Uncharacterized
